# Supplementary material for: A deep learning model of tumor cell architecture elucidates response and resistance to CDK4/6 inhibitors
Source: Nat Cancer. 2024 Mar 5;5(7):996–1009. doi: 10.1038/s43018-024-00740-1 (PMC11286358; doi:10.1038/s43018-024-00740-1)
Supplement: Supplementary file 1 — Supplementary Tables 1–4. [file 43018_2024_740_MOESM1_ESM.xlsx]

## Sheet: Table S1
NeST-VNN								Random Forest								ANN								Elastic Net
Drug	Fold1	Fold2	Fold3	Fold4	Fold5	Average		Drug	Fold1	Fold2	Fold3	Fold4	Fold5	Average		Drug	Fold1	Fold2	Fold3	Fold4	Fold5	Average		Drug	Fold1	Fold2	Fold3	Fold4	Fold5	Average
Palbociclib	0.418655	0.274512	0.367038	0.309425	0.299144	0.333755		Palbociclib	0.447072	0.270768	0.338156	0.292139	0.219359	0.313499		Palbociclib	0.357145	0.23086	0.280273	0.254202	0.15587	0.25567		Palbociclib	0.336935	0.184241	0.30141	0.198665	0.158198	0.23589
Trametinib	0.342288	0.301062	0.259757	0.259014	0.2475	0.281924		Trametinib	0.223714	0.114788	0.247936	0.300415	0.149931	0.207357		Trametinib	0.207506	0.0330772	0.219264	0.0679832	0.0824352	0.122053		Trametinib	0.156609	0.0674042	0.169168	0.191446	0.0541997	0.127765
parthenolide	0.0232244	0.133467	0.134238	0.0867838	0.0817885	0.0919002		parthenolide	0.105829	0.06687	0.0673802	0.0787285	0.123589	0.0884793		parthenolide	-0.0222923	0.00159542	0.0710415	0.0721329	0.0294824	0.030392		parthenolide	0.0304429	0.101953	0.108962	0.0275822	0.0345151	0.0606912
Dabrafenib	0.384205	0.189617	0.359745	0.374572	0.319563	0.32554		Dabrafenib	0.316696	0.257472	0.245199	0.324663	0.176484	0.264103		Dabrafenib	0.0824499	0.123926	0.156864	0.0782612	0.073683	0.103037		Dabrafenib	0.350865	0.24181	0.219694	0.140354	0.232496	0.237044
nutlin-3A	0.596435	0.572609	0.679627	0.576123	0.650465	0.615052		nutlin-3A	0.593425	0.596748	0.677089	0.617177	0.701564	0.637201		nutlin-3A	0.455306	0.386168	0.47373	0.352512	0.53219	0.439981		nutlin-3A	0.530353	0.585889	0.620813	0.419666	0.622578	0.55586
etoposide	0.27494	0.240025	0.260633	0.283545	0.2412	0.260069		etoposide	0.269775	0.264458	0.255763	0.35458	0.24191	0.277297		etoposide	0.200195	0.041906	0.214289	0.28877	0.22829	0.19469		etoposide	0.263723	0.205555	0.151713	0.300413	0.227964	0.229874
paclitaxel	0.14145	0.118208	0.193985	0.211637	0.145811	0.162218		paclitaxel	0.106751	0.0776795	0.177487	0.137593	0.181556	0.136213		paclitaxel	0.072938	0.053413	0.0171731	0.096055	0.0408849	0.0560928		paclitaxel	0.0867277	-0.0197557	0.09696	0.0948097	0.0958012	0.0709086
Rapamycin	0.115074	0.158048	0.180246	0.188234	0.189757	0.166272		Rapamycin	0.137687	0.172514	0.116645	0.143619	0.162141	0.146521		Rapamycin	0.0360979	0.144064	0.031589	0.141305	0.0501137	0.0806339		Rapamycin	0.125917	0.040748	0.064528	0.128672	0.0798978	0.0879525
Olaparib	0.241758	0.217032	0.137511	0.216745	0.250112	0.212632		Olaparib	0.216177	0.218011	0.240823	0.192447	0.171018	0.207695		Olaparib	0.205818	0.202115	0.0611206	0.268951	0.1136	0.170321		Olaparib	0.215427	0.138579	0.0930332	0.142533	0.216969	0.161308
Temsirolimus	0.126245	0.103418	0.136133	0.0873032	0.083364	0.107293		Temsirolimus	0.184366	0.159249	0.0482738	0.20957	0.187026	0.157697		Temsirolimus	0.0249142	0.158082	0.148407	0.0781067	0.150743	0.112051		Temsirolimus	0.169916	0.145943	0.124622	0.0881864	0.191748	0.144083
MK-2206	0.227521	0.153189	0.219566	0.166475	0.269623	0.207275		MK-2206	0.0925568	0.0797739	0.16408	0.0521829	0.14298	0.106315		MK-2206	0.0985976	0.0378835	0.0689342	0.0596984	0.145927	0.0822081		MK-2206	0.0395686	0.0137269	0.192616	0.0740933	0.155484	0.0950978
Gefitinib	0.114981	0.0679293	0.0397255	0.133338	0.115468	0.0942882		Gefitinib	0.107368	0.0519087	-0.0195809	0.0665078	0.0874898	0.0587388		Gefitinib	0.0251076	-0.0221117	-0.00705017	0.045846	0.0221361	0.0127856		Gefitinib	0.02575	-0.0554624	0.0440832	-0.0225223	-0.046751	-0.0109805
Ursolic-acid	-0.0607349	0.180755	0.311736	0.35682	-0.229233	0.111869		Ursolic-acid	0.107065	0.297726	0.146814	0.435834	-0.246629	0.148162		Ursolic-acid	-0.280017	-0.173529	0.0651334	0.166062	-0.0940358	-0.0632773		Ursolic-acid	0.149144	0.251434	0.0441393	-0.143206	-0.0388034	0.0525417
Crizotinib	0.072177	0.131823	0.102093	0.110724	0.110624	0.105488		Crizotinib	0.0643365	0.0409014	0.0904146	-0.00202202	0.120325	0.0627911		Crizotinib	-0.00440197	-0.0203278	0.00223333	0.0985271	0.065169	0.0282399		Crizotinib	-0.0147481	-0.0462898	-0.0362651	0.0417158	-0.012232	-0.0135638
N-4-(1-BENZOYLPIPERIDIN-4-YL)BUTYL-3-PYRIDIN-3-YLPROPANAMIDE	0.00502026	0.197528	0.168697	0.0941733	0.301567	0.153397		N-4-(1-BENZOYLPIPERIDIN-4-YL)BUTYL-3-PYRIDIN-3-YLPROPANAMIDE	0.0721182	0.226248	0.188317	-0.00527567	0.129331	0.122148		N-4-(1-BENZOYLPIPERIDIN-4-YL)BUTYL-3-PYRIDIN-3-YLPROPANAMIDE	-0.0980321	-0.044101	0.180617	-0.268032	0.298625	0.0138153		N-4-(1-BENZOYLPIPERIDIN-4-YL)BUTYL-3-PYRIDIN-3-YLPROPANAMIDE	-0.0672032	-0.0231303	0.205728	-0.118716	0.176665	0.0346689
Salermide	0.0991939	-0.249257	0.121098	0.0885782	-0.0338129	0.00515993		Salermide	-0.0330211	-0.023783	0.0754667	0.0621459	-0.037291	0.0087035		Salermide	0.000255835	-0.0253927	-0.0502801	0.0943795	-0.0118434	0.00142382		Salermide	-0.124301	-0.0353343	0.195645	0.0418075	0.0416862	0.0239006
200484-11-3	0.255874	0.147205	0.200585	0.132481	0.171087	0.181446		200484-11-3	0.156306	0.139981	0.187922	0.120744	0.237145	0.16842		200484-11-3	0.184868	0.102911	0.0794997	0.0525797	0.116726	0.107317		200484-11-3	0.156805	0.146574	0.153923	0.0383367	0.223135	0.143755
BRD6708	0.0144505	0.0938732	0.0165711	0.113883	0.212876	0.0903308		BRD6708	0.00362093	0.0258086	0.044397	0.17117	0.18612	0.0862234		BRD6708	0.107349	0.0867522	-0.179229	0.0705792	0.155603	0.0482107		BRD6708	0.0712095	0.148683	-0.0596831	0.0510044	-0.120297	0.0181834
BRD-K41087962-001-01-7	-0.00822825	-0.0491765	0.195806	0.278164	0.0932626	0.101966		BRD-K41087962-001-01-7	-0.00540557	0.0302731	0.235007	0.156749	-0.00625276	0.0820742		BRD-K41087962-001-01-7	-0.0275851	0.0516461	0.0938978	0.230025	-0.00775918	0.0680449		BRD-K41087962-001-01-7	0.00749459	0.0955148	-0.0470532	-0.00199051	-0.225189	-0.0342447
PIK-75	0.199192	0.0225272	0.0971266	-0.0724996	0.0821826	0.0657058		PIK-75	0.323165	-0.00447064	0.0113183	-0.0486979	-0.0566098	0.044941		PIK-75	-0.0200669	-0.302752	-0.0340662	0.0317056	0.338427	0.00264952		PIK-75	-0.0458806	0.252954	-0.032228	0.145797	-0.0134431	0.0614398
ML-210	0.424328	0.303275	0.196746	0.106666	0.31992	0.270187		ML-210	0.386676	0.249352	0.414076	0.132138	0.354175	0.307283		ML-210	0.231668	0.147679	0.349632	0.104781	0.27337	0.221426		ML-210	0.403486	0.234455	0.31086	0.138754	0.270671	0.271645
Panduratin-A	-0.0881837	0.207086	-0.126518	0.0200111	0.101682	0.0228157		Panduratin-A	0.020166	-0.14997	0.0227836	0.182247	0.214321	0.0579095		Panduratin-A	0.182329	0.12874	0.0509231	-0.0671495	0.0913768	0.0772438		Panduratin-A	0.148428	0.238502	0.184628	0.0855857	0.199763	0.171381
Daporinad	0.238894	0.264221	0.244801	0.093629	0.269522	0.222213		Daporinad	0.253042	0.211039	0.211482	0.173073	0.113717	0.192471		Daporinad	0.167108	0.122316	0.204547	0.0350481	0.0854078	0.122885		Daporinad	0.21719	0.235176	0.168012	0.122486	0.09164	0.166901
67200-34-4	0.0260207	0.0183161	0.0812904	0.0421466	0.0199834	0.0375515		67200-34-4	0.0370144	0.14941	0.127864	0.0776977	0.082908	0.094979		67200-34-4	0.184077	0.044637	0.135009	0.061697	-0.00274291	0.0845354		67200-34-4	0.0359119	-0.122819	-0.000534817	0.14254	0.136216	0.0382627
Bosutinib	0.0726689	0.111678	0.0593482	0.120413	0.0984147	0.0925046		Bosutinib	0.0438826	0.0597914	0.112041	0.116114	0.0233847	0.0710427		Bosutinib	-0.0392319	0.0396749	0.0557771	-0.000418116	-0.0316407	0.00483225		Bosutinib	0.100947	0.072531	0.0544733	-0.053782	0.0130129	0.0374365
AM580	-0.125572	0.13739	0.0136021	-0.0230429	-0.153658	-0.030256		AM580	0.111108	0.0514336	0.162408	0.0594156	0.0579003	0.0884531		AM580	0.0103581	0.13396	-0.0169458	0.0130885	-0.000467349	0.0279987		AM580	0.115925	-0.0263254	0.0832681	0.0272474	0.144355	0.0688941
STF-31	0.117671	0.240119	0.153557	0.072022	0.1682	0.150314		STF-31	0.0671601	0.124268	0.113774	0.0332305	0.152014	0.0980893		STF-31	0.0346928	-0.0109077	-0.0590357	0.0138781	0.157708	0.027267		STF-31	0.118128	0.138005	0.0317626	-0.0159695	0.273003	0.108986
IDARUBICIN	0.033401	-0.257162	0.140426	0.0141799	0.0140437	-0.0110224		IDARUBICIN	-0.00428695	-0.0791702	0.122563	0.00114947	0.0527665	0.0186043		IDARUBICIN	0.125155	0.0773932	0.278054	-0.11042	0.0664164	0.0873196		IDARUBICIN	nan	nan	0.189303	-0.186464	0.0196163	nan
Dasatinib	0.255298	0.0892432	0.193459	0.223334	0.176652	0.187597		Dasatinib	0.182074	0.163708	0.162117	0.135453	0.238643	0.176399		Dasatinib	0.119407	0.115412	0.131148	0.0858175	0.0511525	0.100587		Dasatinib	0.119603	0.0881901	0.0553054	0.087147	0.152545	0.100558
Austocystin-D	0.363551	0.277124	0.369278	0.120085	0.297353	0.285478		Austocystin-D	0.166701	0.146784	0.222491	0.101008	0.360813	0.19956		Austocystin-D	0.244697	0.133679	0.360728	0.0105051	0.314694	0.212861		Austocystin-D	0.092411	-0.0122955	0.0706241	nan	-0.034593	nan
Ro-28-1675	0.169709	0.0506483	0.297083	0.10069	0.0128144	0.126189		Ro-28-1675	0.13444	0.0741642	0.431515	0.169239	0.0246505	0.166802		Ro-28-1675	0.140461	0.0949994	0.175837	0.142342	-0.0951431	0.0916993		Ro-28-1675	0.284555	0.134513	0.314118	0.270877	0.189432	0.238699
AZD5991	0.306292	0.300634	0.416618	0.194488	0.229782	0.289563		AZD5991	0.12348	0.44871	0.41098	0.181908	0.134812	0.259978		AZD5991	0.0700075	0.322774	0.299871	0.136325	0.054929	0.176781		AZD5991	0.020177	0.304185	0.222609	0.0856324	-0.0155461	0.123411
Aacocf3	0.183646	0.128695	0.188641	0.144507	0.0230801	0.133714		Aacocf3	-0.0679672	0.0659892	0.157617	0.099144	0.0478546	0.0605274		Aacocf3	0.0813904	0.101676	0.0943132	-0.0597896	0.217195	0.0869571		Aacocf3	0.0906272	0.0597669	0.0748711	0.0975517	0.0501757	0.0745985
CD-1530	-0.0633152	0.0594831	-0.0844278	0.0473037	-0.0281353	-0.0138183		CD-1530	-0.0575128	-0.00486458	0.0324402	0.0734518	-0.0378068	0.00114155		CD-1530	0.0703872	0.101583	-0.0108977	0.0300254	-0.0757635	0.0230668		CD-1530	0.11455	-0.0640091	0.059633	0.0236813	0.0549595	0.037763
ERASTIN	0.150875	-0.0256925	0.131654	0.294076	0.00405844	0.110994		ERASTIN	0.162098	0.218157	0.198587	0.220015	0.13657	0.187085		ERASTIN	0.0640707	0.0818042	0.0452238	0.0613274	0.145786	0.0796424		ERASTIN	0.0960218	0.102194	0.20763	0.18791	0.230339	0.164819
CHEBI:94110	0.0630019	0.158349	0.116426	0.142032	0.0366976	0.103301		CHEBI:94110	0.159061	0.0527031	0.0189116	0.154972	0.0138667	0.0799028		CHEBI:94110	0.0219478	0.0616642	-0.0918032	0.103404	-0.244067	-0.029771		CHEBI:94110	0.012317	0.0635051	0.06655	0.108996	0.177799	0.0858334
prima-1	0.31689	0.283286	0.277611	0.27942	0.361347	0.303711		prima-1	0.263917	0.195496	0.314125	0.36621	0.321226	0.292195		prima-1	0.255918	0.158116	0.241126	0.194069	0.0584778	0.181541		prima-1	0.203995	0.299324	0.273488	0.385425	0.257587	0.283964
RITA	0.272019	0.246906	0.349689	0.330571	0.267255	0.293288		RITA	0.317891	0.20003	0.291333	0.246807	0.270757	0.265363		RITA	0.173664	0.191146	0.302452	0.176544	0.123075	0.193376		RITA	0.238606	0.249197	0.124032	0.23195	0.20764	0.210285
methotrexate	0.235281	0.176066	0.255317	0.170182	0.267824	0.220934		methotrexate	0.212712	0.0667598	0.240123	0.174223	0.161609	0.171085		methotrexate	0.154137	0.0752599	0.192271	0.14714	-0.0165398	0.110454		methotrexate	0.182243	0.0121203	0.0749094	0.111662	0.0759161	0.0913702
Compound-10b	0.232433	0.101357	-0.0679065	0.00697599	0.0298292	0.0605378		Compound-10b	0.129739	0.289317	0.0640993	-0.000912647	0.114961	0.119441		Compound-10b	0.201856	0.110178	0.166878	0.191364	0.0397409	0.142004		Compound-10b	0.293525	0.36245	-0.063837	-0.00334802	0.295019	0.176762
Afatinib	0.153857	0.138712	0.17935	0.165771	0.0616682	0.139872		Afatinib	0.0986867	0.0487087	0.155928	0.131256	0.00211176	0.0873383		Afatinib	0.0643688	0.0296862	0.0762463	-0.0174429	-0.0162159	0.0273285		Afatinib	0.062357	-0.00354675	0.0470135	0.0759965	-0.0926122	0.0178416
SpOx1_002925	-0.0493767	-0.00922175	0.274187	0.111983	0.0245568	0.0704257		SpOx1_002925	-0.0865122	-0.0751887	0.0768822	-0.0187324	-0.0492674	-0.0305637		SpOx1_002925	-0.169507	-0.12139	0.0155698	0.176672	0.0714719	-0.00543659		SpOx1_002925	nan	0.0218469	0.0985927	0.0143905	0.107394	nan
Manumycin-A	0.350135	0.248959	0.337579	0.407914	0.355476	0.340013		Manumycin-A	0.179028	0.344641	0.270798	0.237688	0.225887	0.251608		Manumycin-A	0.0761751	0.160798	0.0932426	0.266135	-0.010785	0.117113		Manumycin-A	0.152774	0.146371	0.204962	0.202836	0.167401	0.174869
Silmitasertib	0.0932316	0.0859718	-0.112853	-0.099675	-0.120902	-0.0308453		Silmitasertib	0.0680551	-0.072677	0.0455731	-0.165169	-0.0406916	-0.032982		Silmitasertib	-0.125668	0.0438747	0.0460351	0.0377841	-0.0555793	-0.0107107		Silmitasertib	-0.0604476	-0.0304227	0.137046	-0.0474678	0.127667	0.025275
ml320	0.271615	0.332693	0.225895	0.236116	0.251085	0.263481		ml320	0.19322	0.307516	0.191391	0.134688	0.216514	0.208666		ml320	0.103073	-0.0505117	0.129113	0.169884	0.0134056	0.0729927		ml320	0.100429	0.0443641	0.141314	-0.044826	0.228731	0.0940023
GPP78	0.20274	0.157227	0.239008	0.15725	0.146611	0.180567		GPP78	0.10848	0.163223	0.12681	0.121602	0.14567	0.133157		GPP78	0.0867928	0.0875429	0.0803737	0.0806564	0.00668402	0.06841		GPP78	0.0849369	0.147175	0.121204	0.10654	0.198067	0.131585
1170689-68-5	0.245804	0.133448	0.212914	0.153704	0.143285	0.177831		1170689-68-5	0.167248	0.158034	0.125272	0.222618	0.197797	0.174194		1170689-68-5	0.0856824	-0.0319486	0.181738	-0.0540871	-0.0753442	0.0212081		1170689-68-5	0.0824845	0.0687742	0.0908724	0.0066154	-0.00482386	0.0487845
Navitoclax	0.289194	0.25563	0.334649	0.243538	0.405084	0.305619		Navitoclax	0.229793	0.12638	0.169947	0.150545	0.230737	0.18148		Navitoclax	0.0751122	0.160089	0.173464	0.1006	0.146189	0.131091		Navitoclax	0.13626	0.140108	0.195796	0.133717	0.151251	0.151427
GW843682X	0.314391	0.219877	0.197714	0.122867	0.294141	0.229798		GW843682X	0.347739	0.266581	0.231318	0.164869	0.264048	0.254911		GW843682X	0.166461	0.207067	0.0464792	0.212783	0.253885	0.177335		GW843682X	0.109123	0.18462	0.168128	0.129046	0.13381	0.144946
Canertinib	0.164789	0.116366	0.155562	0.0721086	0.163967	0.134558		Canertinib	0.0861109	-0.0239253	-0.0142123	0.0780124	0.00671911	0.026541		Canertinib	-0.0134741	0.0209547	-0.123938	0.183192	-0.105769	-0.00780682		Canertinib	0.0565193	0.0548929	-0.010592	0.0123516	0.0578983	0.034214
CI-976	0.0602204	0.166093	0.143695	-0.0249755	0.0714283	0.0832923		CI-976	0.0184297	0.0508365	-0.0280268	0.119172	0.0472727	0.0415369		CI-976	0.0308296	0.136381	0.10928	0.0764826	0.112872	0.0931691		CI-976	0.0694487	0.127388	0.0598391	0.0501461	-0.00150086	0.0610642

## Sheet: Table S2
Assembly ID	Assembly Name	Assembly Importance	FDR	Core assembly
NEST:50	Regulation of CDK activity	0.697	0.0342	O
NEST:30	DNA damage response	0.656	0.0342	O
NEST:65	Cell cycle arrest	0.654	0.0342	O
NEST:58	Cyclin D associated events in G1	0.636	0.0459	O
NEST:112	Androgen receptor signaling pathway	0.565	0.025	O
NEST:85	Histone-mediated transcription regulation	0.564	0.0995	O
NEST:123	PML body	0.533	0.00874	O
NEST	NeST	1	0.899
NEST:1	Signaling pathways	0.857	0.899
NEST:3	Nucleus	0.85	0.806
NEST:4	Chromosome organization	0.786	0.808
NEST:15	Cell cycle	0.776	0.284
NEST:2	Cytoplasm and extracellular space	0.753	1
NEST:6	Regulation of transcription	0.752	0.975
NEST:10	mRNA processing	0.72	0.806
NEST:38	Transmembrane receptor tyrosine kinase signaling	0.66	1
NEST:5	Cell motility	0.657	1
NEST:8	Immune system	0.648	1
NEST:91	Transcription of cell cycle genes	0.613	0.0342
NEST:34	Histone modification	0.605	0.27
NEST:18	Regulation of immune responses	0.59	1
NEST:9	Ribonucleoprotein complexes	0.585	0.975
NEST:132	EGF/FGF stimulation of cell proliferation	0.577	0.0218
NEST:110	CDK holoenzyme complex I	0.573	0.0203
NEST:14	Cytoskeleton	0.537	1
NEST:17	Ribonucleoprotein complexes II	0.536	1
NEST:119	Regulation of E2F transcription via DREAM complex	0.528	0.0203
NEST:186	MDM2-p53 pathway	0.523	0.00512
NEST:73	MAPK signaling	0.518	1
NEST:102	CDK holoenzyme complex II	0.517	0.798
NEST:52	AKT/activin signaling	0.517	1
NEST:16	NEST:16	0.516	1
NEST:108	Adherens junction	0.501	0.81
NEST:79	Recombinational repair	0.499	1
NEST:89	Erb and JAK-STAT signaling	0.498	1
NEST:55	Nucleosome remodeling	0.492	0.81
NEST:60	Nuclear receptor transcription pathway	0.489	0.975
NEST:25	Lymphocyte activation	0.482	1
NEST:150	G1 to S cell cycle control	0.477	0.692
NEST:199	Oncogene induced senescence	0.475	0.00874
NEST:107	HDACs deacetylate histones	0.474	1
NEST:33	Ribosome abundance control	0.474	0.806
NEST:70	BRCA1 mediated protein ubiquitination	0.473	0.81
NEST:32	Ubiquitination and neddylation	0.466	1
NEST:13	Ribosome biogenesis	0.459	1
NEST:12	Membrane trafficking	0.456	1
NEST:29	NEST:29	0.456	0.899
NEST:47	Apoptosis	0.456	0.975
NEST:57	Histone acetyltransferase complex	0.456	0.975
NEST:168	CBP and p300 binds NF-kB complex	0.439	0.946
NEST:20	Extracellular matrix organization	0.435	0.975
NEST:153	PIK3-EGFR signaling	0.429	1
NEST:83	TNF signaling pathway	0.428	1
NEST:117	Regulation of TP53 Activity	0.423	1
NEST:138	PIK3/AKT/PTEN signaling	0.421	1
NEST:44	Nuclear transport	0.42	0.103
NEST:53	Integrator-PP2A complex	0.415	1
NEST:142	EGF/beta-catenin signaling	0.411	1
NEST:69	SUMOylation for nuclear transport	0.411	0.103
NEST:7	Metabolism	0.41	1
NEST:23	Actin filament-based process	0.409	0.975
NEST:104	MAPK and MAP2K activation	0.401	1
NEST:137	AKT/MTOR pathway II	0.4	0.81
NEST:193	Resolution of D-loop structures	0.397	0.926
NEST:84	JAK-STAT signaling pathway	0.397	1
NEST:130	Homologous recombination	0.393	1
NEST:66	PcG protein complex	0.392	0.975
NEST:31	Extracellular matrix	0.389	0.81
NEST:126	NEST:126	0.388	1
NEST:182	Beta-catenin-TCF complex	0.384	0.918
NEST:40	Actin filaments	0.378	1
NEST:93	tRNA transport	0.378	0.142
NEST:51	ECM-cytoskeleton assembly	0.376	0.57
NEST:82	Extended PRC1 complex	0.376	0.975
NEST:177	TP53 regulates transcription of cell cycle genes	0.374	0.339
NEST:19	mRNA splicing	0.371	1
NEST:195	NEST:195	0.369	0.81
NEST:94	DNA replication dependent nucleosome assembly	0.365	1
NEST:11	Metabolic pathways	0.364	1
NEST:145	AKT/MTOR pathway I	0.361	0.463
NEST:42	Transcription elongation	0.361	0.975
NEST:92	Polybromo- and BAF containing complex	0.36	1
NEST:98	Histone methyltransferase complex	0.357	1
NEST:165	Transcription coactivator activity	0.354	0.682
NEST:26	Spliceosomal-snRNP complex	0.354	1
NEST:254	EGFR-insulin receptor cross-talk	0.353	0.975
NEST:59	Chromosome centrometric region	0.349	0.975
NEST:212	RAS-RAF-MAPK signaling	0.344	1
NEST:21	Protein processing in endoplasmic reticulum	0.343	0.899
NEST:127	Intrinsic pathway for apoptosis	0.34	1
NEST:134	RPA complex associated proteins	0.34	0.899
NEST:121	Extended cohesin complex	0.337	0.81
NEST:49	NEST:49	0.337	1
NEST:125	Extended mismatch repair complex	0.333	1
NEST:293	RBL-TP53 complex	0.331	0.699
NEST:163	NEST:163	0.328	1
NEST:24	Keratinization	0.328	1
NEST:169	AKT1 activation	0.327	1
NEST:174	Extended beta-catenin destruction complex	0.324	1
NEST:196	Cohesin complex	0.323	0.692
NEST:256	FGFR-ERBB-RAS signaling	0.319	1
NEST:221	Non-canonical Wnt signaling pathway	0.315	0.926
NEST:105	Protein neddylation	0.313	1
NEST:129	BAF (SWI/SNF) complex	0.313	1
NEST:97	Ephrin receptor activity	0.312	1
NEST:63	Actin and actin-associated proteins	0.31	0.975
NEST:210	Regulation of androgen receptor signaling pathway	0.304	0.981
NEST:48	Actin cytoskeleton	0.303	0.981
NEST:45	Mediator/CCR-NOT complex	0.301	1
NEST:61	COP9 signalosome/Cul4-RING ubiquitin E3 ligase complex	0.301	1
NEST:155	H3 acetylation and H3K4 methylation crosstalk	0.292	1
NEST:146	SMAD-TGFbeta signaling	0.289	1
NEST:54	Cell-extracellular matrix interactions	0.283	1
NEST:80	NEST:80	0.283	1
NEST:239	Beta-catenin destruction complex	0.279	1
NEST:81	TGF-beta pathway/SMAD protein complex	0.269	1
NEST:90	Mediator complex	0.266	1
NEST:133	Histone methyltransferase subcomplex	0.264	1
NEST:231	MutS homologs	0.258	1
NEST:77	COP9 signalosome/SCF ubiquitin E3 ligase complex	0.258	1
NEST:78	NEST:78	0.239	1
NEST:277	MutL alpha/beta complex	0.236	1
NEST:36	Interferon signaling	0.236	1
NEST:22	Structural constituent of muscle	0.218	1
NEST:27	Contractile fiber	0.205	1
NEST:43	Type I interferon signaling pathway	0.196	1
NEST:39	Regulation of mRNA processing	0.187	1
NEST:158	Histone modifications in DNA damage response	0.18	1
NEST:170	Phosphatase 2A catalytic subunit	0.177	1
NEST:202	MHC class I including non-classical MHCs	0.163	1
NEST:35	Spliceosomal complex	0.126	1

## Sheet: Table S3
crispr_palbociclib_analysis						dual_crispr_analysis_cdk4						dual_crispr_analysis_cdk6						NeST85 gene KO effects
assembly_id	assembly_name	nes (normalized enrichment score)	nes_absolute			assembly	tested_genes	MCF7_mean	MCF7_controlmean			assembly	tested_genes	MCF7_mean	MCF7_controlmean				Genes in NeST:85	BCL6	AR	MYC	CREBBP	KAT6A	EP300	HDAC2	TBL1XR1	HDAC1	TNF	TERT	PML	TP53	RUNX1	YEATS4
NEST:107	HDACs deacetylate histones	-2.05323	2.05323			Cyclin D associated events in G1	CDKN2A,CDKN2B,RB1,TP53	0.935	-0.101			Cyclin D associated events in G1	CDKN2A,CDKN2B,RB1,TP53	1.279	-0.227				Cell fitness of gene KO under palbociclib treatment (z-score)	-3.62	-1.2	-1.1	-1.1	-0.8	-0.8	-1.1	-0.1	-1.2	-1.3	-1.2	0.5	1	0.6	1
NEST:59	Chromosome centrometric region	-1.90372	1.90372			PML body	CREBBP,NPM1,PARP1,RB1	0.804	-0.213			EGF/FGF stimulation of cell proliferation	EGFR,MYC,RB1,TP53	0.424	-0.223				Cell fitness of gene KO in combination with CDK4 KO (z-score)			-1.07099	1.27641									0.959467	0.915929
NEST:84	JAK-STAT signaling pathway	-1.88881	1.88881			Histone-mediated transcription regulation	CREBBP,MYC,RUNX1,TP53	0.52	-0.287			Histone-mediated transcription regulation	CREBBP,MYC,RUNX1,TP53	0.326	-0.235				Cell fitness of gene KO in combination with CDK6 KO (z-score)			-1.96773	0.504187									1.98578	0.781399
NEST:50	Regulation of CDK activity	-1.70861	1.70861			Cell cycle arrest	ATM,ATR,BRCA1,CDKN2A,CHEK2,CREBBP,MYC,NPM1,PARP1,RB1,TP53	0.387	-0.346			Regulation of CDK activity	BRCA1,BRCA2,CDKN2A,CDKN2B,CHEK1,CREBBP,FANCD2,MSH2,MSH6,MYC,RB1,TP53	0.27	0.198
NEST:85	Histone-mediated transcription regulation	-1.66415	1.66415			EGF/FGF stimulation of cell proliferation	EGFR,MYC,RB1,TP53	0.337	-0.292			PML body	CREBBP,NPM1,PARP1,RB1	0.233	0.016
NEST:44	Nuclear transport	-1.59713	1.59713			Regulation of CDK activity	BRCA1,BRCA2,CDKN2A,CDKN2B,CHEK1,CREBBP,FANCD2,MSH2,MSH6,MYC,RB1,TP53	0.173	-0.01			Cell cycle arrest	ATM,ATR,BRCA1,CDKN2A,CHEK2,CREBBP,MYC,NPM1,PARP1,RB1,TP53	0.065	0.233
NEST:145	AKT/MTOR pathway I	-1.59323	1.59323
NEST:57	Histone acetyltransferase complex	-1.58569	1.58569
NEST:22	Structural constituent of muscle	-1.58402	1.58402
NEST:33	Ribosome abundance control	-1.53169	1.53169
NEST:14	Cytoskeleton	-1.53007	1.53007
NEST:15	Cell cycle	-1.51418	1.51418
NEST:36	Interferon signaling	-1.51207	1.51207
NEST:69	SUMOylation for nuclear transport	-1.49243	1.49243
NEST:168	CBP and p300 binds NF-kB complex	-1.48262	1.48262
NEST:40	Actin filaments	-1.47977	1.47977
NEST:174	Extended beta-catenin destruction complex	-1.47846	1.47846
NEST:123	PML body	-1.4783	1.4783
NEST:23	Actin filament-based process	-1.4681	1.4681
NEST:1	Signaling pathways	-1.46189	1.46189
NEST:30	DNA damage response	-1.44795	1.44795
NEST:2	Cytoplasm and extracellular space	-1.44677	1.44677
NEST:27	Contractile fiber	-1.43702	1.43702
NEST:146	SMAD-TGFbeta signaling	-1.42626	1.42626
NEST:112	Androgen receptor signaling pathway	-1.42488	1.42488
NEST:102	CDK holoenzyme complex II	-1.42161	1.42161
NEST:54	Cell-extracellular matrix interactions	-1.41335	1.41335
NEST:210	Regulation of androgen receptor signaling pathway	-1.40916	1.40916
NEST:3	Nucleus	-1.40776	1.40776
NEST:63	Actin and actin-associated proteins	-1.40152	1.40152
NEST:93	tRNA transport	-1.38666	1.38666
NEST:19	mRNA splicing	-1.38335	1.38335
NEST:26	Spliceosomal-snRNP complex	-1.38194	1.38194
NEST:130	Homologous recombination	-1.3537	1.3537
NEST:55	Nucleosome remodeling	-1.34092	1.34092
NEST:34	Histone modification	-1.33646	1.33646
NEST:48	Actin cytoskeleton	-1.31478	1.31478
NEST:32	Ubiquitination and neddylation	-1.2893	1.2893
NEST:58	Cyclin D associated events in G1	-1.28764	1.28764
NEST	NEST	-1.28304	1.28304
NEST:9	Ribonucleoprotein complexes	-1.28093	1.28093
NEST:16	NEST:16	-1.2766	1.2766
NEST:91	Transcription of cell cycle genes	-1.2681	1.2681
NEST:38	Transmembrane receptor tyrosine kinase signaling	-1.25033	1.25033
NEST:43	Type I interferon signaling pathway	-1.24856	1.24856
NEST:5	Cell motility	-1.22253	1.22253
NEST:73	MAPK signaling	-1.21277	1.21277
NEST:6	Regulation of transcription	-1.21225	1.21225
NEST:10	mRNA processing	-1.21055	1.21055
NEST:60	Nuclear receptor transcription pathway	-1.21011	1.21011
NEST:132	EGF/FGF stimulation of cell proliferation	1.20502	1.20502
NEST:17	Ribonucleoprotein complexes II	-1.20039	1.20039
NEST:163	NEST:163	-1.19817	1.19817
NEST:138	PIK3/AKT/PTEN signaling	-1.19077	1.19077
NEST:47	Apoptosis	1.18382	1.18382
NEST:61	COP9 signalosome/Cul4-RING ubiquitin E3 ligase complex	-1.17499	1.17499
NEST:12	Membrane trafficking	-1.1549	1.1549
NEST:89	Erb and JAK-STAT signaling	-1.15371	1.15371
NEST:39	Regulation of mRNA processing	-1.14491	1.14491
NEST:83	TNF signaling pathway	-1.14104	1.14104
NEST:79	Recombinational repair	-1.12048	1.12048
NEST:24	Keratinization	-1.11662	1.11662
NEST:137	AKT/MTOR pathway II	-1.11058	1.11058
NEST:4	Chromosome organization	-1.10091	1.10091
NEST:18	Regulation of immune responses	-1.0942	1.0942
NEST:104	MAPK and MAP2K activation	-1.0764	1.0764
NEST:20	Extracellular matrix organization	-1.06789	1.06789
NEST:25	Lymphocyte activation	1.06778	1.06778
NEST:169	AKT1 activation	-1.06706	1.06706
NEST:182	Beta-catenin-TCF complex	1.05515	1.05515
NEST:52	AKT/activin signaling	-1.04817	1.04817
NEST:108	Adherens junction	-1.03301	1.03301
NEST:150	G1 to S cell cycle control	-1.02734	1.02734
NEST:117	Regulation of TP53 Activity	-1.02529	1.02529
NEST:8	Immune system	-1.02398	1.02398
NEST:110	CDK holoenzyme complex I	-1.01935	1.01935
NEST:193	Resolution of D-loop structures	-1.01832	1.01832
NEST:129	BAF (SWI/SNF) complex	1.01441	1.01441
NEST:78	NEST:78	-1.01305	1.01305
NEST:202	MHC class I including non-classical MHCs	-1.01117	1.01117
NEST:92	Polybromo- and BAF containing complex	1.00998	1.00998
NEST:65	Cell cycle arrest	-1.0089	1.0089
NEST:94	DNA replication dependent nucleosome assembly	-0.985467	0.985467
NEST:35	Spliceosomal complex	-0.982957	0.982957
NEST:239	Beta-catenin destruction complex	-0.975959	0.975959
NEST:81	TGF-beta pathway/SMAD protein complex	-0.965119	0.965119
NEST:195	NEST:195	-0.95588	0.95588
NEST:51	ECM-cytoskeleton assembly	-0.940758	0.940758
NEST:29	NEST:29	0.939302	0.939302
NEST:82	Extended PRC1 complex	0.904577	0.904577
NEST:212	RAS-RAF-MAPK signaling	-0.890548	0.890548
NEST:97	Ephrin receptor activity	0.889526	0.889526
NEST:66	PcG protein complex	0.870381	0.870381
NEST:153	PIK3-EGFR signaling	-0.86602	0.86602
NEST:45	Mediator/CCR-NOT complex	0.860227	0.860227
NEST:7	Metabolism	0.859708	0.859708
NEST:277	MutL alpha/beta complex	-0.850354	0.850354
NEST:42	Transcription elongation	0.848503	0.848503
NEST:256	FGFR-ERBB-RAS signaling	-0.827487	0.827487
NEST:142	EGF/beta-catenin signaling	-0.817818	0.817818
NEST:293	RBL-TP53 complex	-0.80683	0.80683
NEST:134	RPA complex associated proteins	-0.806067	0.806067
NEST:70	BRCA1 mediated protein ubiquitination	0.788512	0.788512
NEST:155	H3 acetylation and H3K4 methylation crosstalk	0.786808	0.786808
NEST:221	Non-canonical Wnt signaling pathway	0.782372	0.782372
NEST:125	Extended mismatch repair complex	0.779268	0.779268
NEST:127	Intrinsic pathway for apoptosis	0.769384	0.769384
NEST:199	Oncogene induced senescence	0.765419	0.765419
NEST:90	Mediator complex	0.75871	0.75871
NEST:126	NEST:126	0.754163	0.754163
NEST:186	MDM2-p53 pathway	0.750229	0.750229
NEST:53	Integrator-PP2A complex	-0.743411	0.743411
NEST:196	Cohesin complex	0.739599	0.739599
NEST:80	NEST:80	0.73831	0.73831
NEST:49	NEST:49	0.728941	0.728941
NEST:11	Metabolic pathways	0.723333	0.723333
NEST:231	MutS homologs	0.708035	0.708035
NEST:105	Protein neddylation	-0.704662	0.704662
NEST:21	Protein processing in endoplasmic reticulum	-0.703937	0.703937
NEST:170	Phosphatase 2A catalytic subunit	0.673195	0.673195
NEST:121	Extended cohesin complex	-0.660483	0.660483
NEST:77	COP9 signalosome/SCF ubiquitin E3 ligase complex	0.654099	0.654099
NEST:254	EGFR-insulin receptor cross-talk	-0.644794	0.644794
NEST:13	Ribosome biogenesis	-0.630002	0.630002
NEST:133	Histone methyltransferase subcomplex	-0.617374	0.617374
NEST:165	Transcription coactivator activity	0.611235	0.611235
NEST:119	Regulation of E2F transcription via DREAM complex	0.581243	0.581243
NEST:31	Extracellular matrix	-0.580107	0.580107
NEST:98	Histone methyltransferase complex	0.548275	0.548275
NEST:177	TP53 regulates transcription of cell cycle genes	0.544611	0.544611
NEST:158	Histone modifications in DNA damage response	0.47318	0.47318

## Sheet: Table S4
Gene	Forward qPCR Primer	Reverse qPCR Primer	CRISPR A Target sequence	Genomic location	Strand
MYC	CCTGGTGCTCCATGAGGAGAC	CAGACTCTGACCTTTTGCCAGG	TTATAATGCGAGGGTCTGGA	chr8:127736041	+
RUNX1	CCACCTACCACAGAGCCATCAA	TTCACTGAGCCGCTCGGAAAAG	TGGCAAGAACCAATTGAGAT	chr21:35049349	-
KAT6A	CTTCAGTGAGAGCAGCGAGGAG	GTGGTGTTTGCGCTTTCGGACT	GGGGAGGAGGAGGACTTGGT	chr8:42052255	+
TBL1XR1	GAGAACAGCACCAGTGGCTCTA	CCATCATAGGAACCAGTTGCTAG	CAAACCCGAGCGGCTGCGC	chr3:177197599	+
TERT	ATGCGACAGTTCGTGGCTCA	ATCCCCTGGCACTGGACGTA	TTGGTCTCGGCGTACACCGGGGG	chr5:1293900	+
HPRT	CATTATGCTGAGGATTTGGAAAGG	CTTGAGCACACAGAGGGCTACA
