# Supplementary material for: A deep learning model of tumor cell architecture elucidates response and resistance to CDK4/6 inhibitors
Source: Nat Cancer. 2024 Mar 5;5(7):996–1009. doi: 10.1038/s43018-024-00740-1 (PMC11286358; doi:10.1038/s43018-024-00740-1)
Supplement: Supplementary file 3 — Source data for Fig. 2. [file 43018_2024_740_MOESM3_ESM.xlsx]

## Sheet: Fig.2b
Cell line	AUC	Color
MFE280_ENDOMETRIUM2	1.23643	goldenrod
COLO824_BREAST1	1.16444	goldenrod
JHOS3_OVARY1	1.13009	goldenrod
NCIH1781_LUNG2	1.11623	goldenrod
ISTSL1_LUNG1	1.11558	goldenrod
ESO26_OESOPHAGUS1	1.08463	goldenrod
HDQP1_BREAST2	1.08198	goldenrod
NIHOVCAR3_OVARY2	1.08143	goldenrod
NCIH23_LUNG1	1.07808	goldenrod
HCC1187_BREAST2	1.078	goldenrod
HCC202_BREAST1	1.0775	goldenrod
NCIH2066_LUNG2	1.07698	goldenrod
HCC38_BREAST1	1.06763	goldenrod
EGI1_BILIARY_TRACT1	1.06025	royalblue
OPM2_HAEMATOPOIETIC_AND_LYMPHOID_TISSUE1	1.0557	royalblue
IM9_HAEMATOPOIETIC_AND_LYMPHOID_TISSUE2	1.0553	royalblue
NCIH2029_LUNG2	1.04906	goldenrod
SF539_CENTRAL_NERVOUS_SYSTEM2	1.047	goldenrod
NCIH2066_LUNG1	1.04007	goldenrod
SU8686_PANCREAS1	1.0386	royalblue
KURAMOCHI_OVARY1	1.03719	goldenrod
HCC202_BREAST2	1.03503	goldenrod
SCH_STOMACH1	1.03367	goldenrod
L1236_HAEMATOPOIETIC_AND_LYMPHOID_TISSUE1	1.03136	royalblue
MKN7_STOMACH1	1.02963	goldenrod
NCIH2172_LUNG1	1.02406	goldenrod
ZR7530_BREAST2	1.02191	goldenrod
COLO668_LUNG2	1.02177	goldenrod
BICR22_UPPER_AERODIGESTIVE_TRACT2	1.02024	royalblue
BT20_BREAST1	1.01923	goldenrod
MCCAR_HAEMATOPOIETIC_AND_LYMPHOID_TISSUE1	1.01885	royalblue
5637_URINARY_TRACT2	1.01396	goldenrod
HCC1937_BREAST2	1.01231	goldenrod
HCC1569_BREAST2	1.01098	goldenrod
MS751_CERVIX1	1.01041	goldenrod
NCIH1694_LUNG1	1.01012	goldenrod
KPNYN_AUTONOMIC_GANGLIA1	1.0093	royalblue
ZR7530_BREAST1	1.00922	goldenrod
FUOV1_OVARY1	1.00903	goldenrod
NCIH446_LUNG1	1.00227	goldenrod
HCC1599_BREAST1	0.998377	goldenrod
NCIH196_LUNG2	0.996617	goldenrod
DOTC24510_CERVIX1	0.994584	goldenrod
DBTRG05MG_CENTRAL_NERVOUS_SYSTEM1	0.991702	royalblue
NCIH1688_LUNG2	0.987981	goldenrod
TK_HAEMATOPOIETIC_AND_LYMPHOID_TISSUE2	0.987353	goldenrod
NCIH1105_LUNG1	0.98561	goldenrod
TCCSUP_URINARY_TRACT1	0.982033	royalblue
JIMT1_BREAST2	0.979774	goldenrod
NCIH526_LUNG2	0.977789	goldenrod
DOTC24510_CERVIX2	0.97564	goldenrod
HCC1187_BREAST1	0.975262	goldenrod
MDAMB468_BREAST1	0.970769	goldenrod
CA46_HAEMATOPOIETIC_AND_LYMPHOID_TISSUE1	0.968398	royalblue
SW872_SOFT_TISSUE2	0.967719	goldenrod
OAW28_OVARY1	0.967096	goldenrod
DMS79_LUNG1	0.966558	goldenrod
NCIH1092_LUNG1	0.966218	goldenrod
CAL29_URINARY_TRACT2	0.965965	royalblue
HCC70_BREAST2	0.964709	goldenrod
ECGI10_OESOPHAGUS2	0.963383	goldenrod
MDAMB468_BREAST2	0.962853	goldenrod
SNU175_LARGE_INTESTINE1	0.563887	goldenrod
VAL_HAEMATOPOIETIC_AND_LYMPHOID_TISSUE1	0.563521	royalblue
MYM12_HAEMATOPOIETIC_AND_LYMPHOID_TISSUE1	0.562625	royalblue
ALLSIL_HAEMATOPOIETIC_AND_LYMPHOID_TISSUE1	0.559098	royalblue
NKM1_HAEMATOPOIETIC_AND_LYMPHOID_TISSUE2	0.557943	royalblue
P30OHK_HAEMATOPOIETIC_AND_LYMPHOID_TISSUE1	0.556908	royalblue
OCILY19_HAEMATOPOIETIC_AND_LYMPHOID_TISSUE1	0.549639	royalblue
SUPB15_HAEMATOPOIETIC_AND_LYMPHOID_TISSUE1	0.547179	royalblue
CTV1_HAEMATOPOIETIC_AND_LYMPHOID_TISSUE1	0.54517	royalblue
NALM6_HAEMATOPOIETIC_AND_LYMPHOID_TISSUE2	0.544117	royalblue
SF295_CENTRAL_NERVOUS_SYSTEM1	0.543077	royalblue
EW3_BONE1	0.543072	royalblue
MM1S_HAEMATOPOIETIC_AND_LYMPHOID_TISSUE1	0.542467	goldenrod
RPMI7951_SKIN1	0.542278	royalblue
OCIAML5_HAEMATOPOIETIC_AND_LYMPHOID_TISSUE2	0.538669	royalblue
ES2_OVARY1	0.532711	royalblue
SKNAS_AUTONOMIC_GANGLIA1	0.531286	royalblue
DND41_HAEMATOPOIETIC_AND_LYMPHOID_TISSUE2	0.530695	royalblue
ISTMES1_PLEURA2	0.529134	royalblue
HUTU80_SMALL_INTESTINE1	0.528049	royalblue
NCIH3122_LUNG2	0.521223	goldenrod
MCF7_BREAST2	0.52014	goldenrod
MELJUSO_SKIN1	0.519994	royalblue
BICR22_UPPER_AERODIGESTIVE_TRACT1	0.518882	royalblue
KY821_HAEMATOPOIETIC_AND_LYMPHOID_TISSUE2	0.517583	royalblue
MCCAR_HAEMATOPOIETIC_AND_LYMPHOID_TISSUE2	0.516345	royalblue
PF382_HAEMATOPOIETIC_AND_LYMPHOID_TISSUE1	0.514336	royalblue
EFO27_OVARY1	0.512589	royalblue
SKGT4_OESOPHAGUS2	0.508966	royalblue
P32ISH_HAEMATOPOIETIC_AND_LYMPHOID_TISSUE2	0.508492	royalblue
G401_SOFT_TISSUE1	0.505997	royalblue
G401_SOFT_TISSUE2	0.505816	royalblue
KARPAS45_HAEMATOPOIETIC_AND_LYMPHOID_TISSUE1	0.504199	royalblue
YKG1_CENTRAL_NERVOUS_SYSTEM1	0.502129	royalblue
LOXIMVI_SKIN1	0.501338	royalblue
22RV1_PROSTATE1	0.497358	goldenrod
CCRFCEM_HAEMATOPOIETIC_AND_LYMPHOID_TISSUE1	0.494455	royalblue
JSC1_HAEMATOPOIETIC_AND_LYMPHOID_TISSUE2	0.493901	royalblue
CAL51_BREAST2	0.489942	royalblue
HS633T_SOFT_TISSUE2	0.487941	royalblue
RS411_HAEMATOPOIETIC_AND_LYMPHOID_TISSUE1	0.487237	royalblue
KYM1_SOFT_TISSUE1	0.48556	royalblue
OV56_OVARY1	0.482564	royalblue
CAMA1_BREAST2	0.480758	royalblue
PA1_OVARY1	0.479046	royalblue
KPNYS_AUTONOMIC_GANGLIA1	0.478649	royalblue
MOT_HAEMATOPOIETIC_AND_LYMPHOID_TISSUE2	0.472469	royalblue
BFTC905_URINARY_TRACT2	0.465641	royalblue
GAMG_CENTRAL_NERVOUS_SYSTEM1	0.464668	goldenrod
TYKNU_OVARY2	0.464475	royalblue
CMLT1_HAEMATOPOIETIC_AND_LYMPHOID_TISSUE1	0.464461	royalblue
SJSA1_BONE1	0.464011	royalblue
CAL39_VULVA2	0.46314	royalblue
IHH4_THYROID1	0.461625	royalblue
JEKO1_HAEMATOPOIETIC_AND_LYMPHOID_TISSUE1	0.46075	royalblue
A204_SOFT_TISSUE2	0.460196	royalblue
JIYOYEP2003_HAEMATOPOIETIC_AND_LYMPHOID_TISSUE2	0.460065	royalblue
MOLT16_HAEMATOPOIETIC_AND_LYMPHOID_TISSUE2	0.458825	royalblue
GA10_HAEMATOPOIETIC_AND_LYMPHOID_TISSUE2	0.45296	royalblue
NKM1_HAEMATOPOIETIC_AND_LYMPHOID_TISSUE1	0.446396	royalblue
A549_LUNG1	0.443109	royalblue
ASPC1_PANCREAS1	0.4362	royalblue
BB65RCC_KIDNEY1	0.43402	royalblue
KY821_HAEMATOPOIETIC_AND_LYMPHOID_TISSUE1	0.433155	royalblue
ONS76_CENTRAL_NERVOUS_SYSTEM1	0.431671	royalblue
H290_PLEURA1	0.425209	royalblue
CAL29_URINARY_TRACT1	0.423362	royalblue
DG75_HAEMATOPOIETIC_AND_LYMPHOID_TISSUE1	0.423333	royalblue
T24_URINARY_TRACT1	0.415157	royalblue
MZ2MEL_SKIN1	0.413791	royalblue
CTV1_HAEMATOPOIETIC_AND_LYMPHOID_TISSUE2	0.411413	royalblue
KE37_HAEMATOPOIETIC_AND_LYMPHOID_TISSUE1	0.410698	royalblue
HH_HAEMATOPOIETIC_AND_LYMPHOID_TISSUE2	0.407952	royalblue
HO1N1_UPPER_AERODIGESTIVE_TRACT2	0.403278	royalblue
RCCJF_KIDNEY1	0.400034	royalblue
NCIH2804_PLEURA1	0.382191	royalblue
GA10_HAEMATOPOIETIC_AND_LYMPHOID_TISSUE1	0.380416	royalblue
KELLY_AUTONOMIC_GANGLIA1	0.379651	goldenrod
NALM6_HAEMATOPOIETIC_AND_LYMPHOID_TISSUE1	0.377216	royalblue
JURLMK1_HAEMATOPOIETIC_AND_LYMPHOID_TISSUE2	0.376815	royalblue
BV173_HAEMATOPOIETIC_AND_LYMPHOID_TISSUE2	0.375236	royalblue
JVM3_HAEMATOPOIETIC_AND_LYMPHOID_TISSUE2	0.371019	royalblue
RCHACV_HAEMATOPOIETIC_AND_LYMPHOID_TISSUE1	0.365134	royalblue
JURLMK1_HAEMATOPOIETIC_AND_LYMPHOID_TISSUE1	0.36339	royalblue
HAL01_HAEMATOPOIETIC_AND_LYMPHOID_TISSUE1	0.339858	royalblue
A3KAW_HAEMATOPOIETIC_AND_LYMPHOID_TISSUE1	0.33342	royalblue
A375_SKIN2	0.331396	royalblue
MOLT13_HAEMATOPOIETIC_AND_LYMPHOID_TISSUE1	0.329002	royalblue
HEY_OVARY1	0.325156	royalblue
CMLT1_HAEMATOPOIETIC_AND_LYMPHOID_TISSUE2	0.304646	royalblue
KARPAS45_HAEMATOPOIETIC_AND_LYMPHOID_TISSUE2	0.302871	royalblue
RS411_HAEMATOPOIETIC_AND_LYMPHOID_TISSUE2	0.297931	royalblue
KE37_HAEMATOPOIETIC_AND_LYMPHOID_TISSUE2	0.295399	royalblue
OCILY7_HAEMATOPOIETIC_AND_LYMPHOID_TISSUE1	0.272863	royalblue
HAL01_HAEMATOPOIETIC_AND_LYMPHOID_TISSUE2	0.246735	royalblue
BHT101_THYROID2	0.246529	royalblue
EOL1_HAEMATOPOIETIC_AND_LYMPHOID_TISSUE2	0.236174	royalblue
NCIH1417_LUNG1	0.226494	goldenrod
MOLT16_HAEMATOPOIETIC_AND_LYMPHOID_TISSUE1	0.190071	royalblue

## Sheet: Fig.2c
Sample_ID	Predicted AUC	Color
X-4949	0.76599	goldenrod
X-3773	0.749574	goldenrod
X-3676	0.748786	goldenrod
X-1329	0.741432	goldenrod
X-2640	0.740332	goldenrod
X-1443	0.73935	royalblue
X-4668	0.733282	royalblue
X-2524	0.727686	goldenrod
X-3237	0.723092	goldenrod
X-2538	0.722824	goldenrod
X-3093	0.721962	goldenrod
X-1371	0.720212	goldenrod
X-2081	0.719528	goldenrod
X-2838	0.718906	goldenrod
X-5495	0.714514	goldenrod
X-1823	0.713976	goldenrod
X-2017	0.71362	goldenrod
X-2182	0.712002	goldenrod
X-1683	0.711538	royalblue
X-2573	0.71148	goldenrod
X-3468	0.710262	royalblue
X-3205	0.709872	royalblue
X-1658	0.708424	goldenrod
X-4316	0.708098	royalblue
X-2846	0.706168	royalblue
X-1383	0.705294	goldenrod
X-1199	0.704444	royalblue
X-3697	0.70367	goldenrod
X-1832	0.70245	goldenrod
X-5975	0.702136	royalblue
X-1407	0.700908	goldenrod
X-2374	0.699234	royalblue
X-1027	0.698022	goldenrod
X-1586	0.618564	royalblue
X-2564	0.617866	royalblue
X-2613	0.617172	royalblue
X-3127	0.61461	royalblue
X-1980	0.606618	goldenrod
X-4226	0.606054	goldenrod
X-1725	0.60604	royalblue
X-2633	0.605038	goldenrod
X-4530	0.604928	goldenrod
X-2306	0.604688	royalblue
X-5189	0.6027	royalblue
X-2195	0.602682	royalblue
X-4538	0.60064	goldenrod
X-2043	0.600616	goldenrod
X-4676	0.598244	goldenrod
X-4927	0.594386	goldenrod
X-2921	0.591174	goldenrod
X-1921	0.586612	royalblue
X-3268	0.585398	royalblue
X-2353	0.579244	royalblue
X-3800	0.575806	royalblue
X-2239	0.575032	royalblue

## Sheet: Fig.2d
		Overall survival (Month)	Event
Endocrine Therapy + CDK4/6 inhibitor	Sensitive	88.81578947, 34.21052632, 71.84210526, 60.88815789, 61.90789474, 74.53947368, 47.66447368, 26.90789474, 42.20394737, 45.55921053, 18.81578947, 21.28289474, 52.10526316, 71.11842105, 27.30263158, 12.5, 42.36842105, 28.05921053, 62.30263158, 80.42763158, 34.60526316, 11.15131579, 9.769736842, 22.03947368, 97.96052632, 13.02631579, 4.309210526, 2.368421053, 4.342105263, 5.427631579, 157.0723684, 68.…	0, 0, 0, 0, 1, 0, 0, 0, 0, 0, 0, 1, 0, 0, 0, 1, 0, 0, 0, 0, 0, 0, 0, 0, 0, 0, 0, 0, 0, 0, 0, 0, 0, 0
	Partially Resistant	20.72368421, 161.1184211, 126.4473684, 29.04605263, 30.42763158, 21.74342105, 31.41447368, 28.25657895, 34.30921053, 72.5, 149.6710526, 22.56578947, 17.76315789, 21.25, 9.177631579, 34.50657895	0, 0, 0, 0, 1, 0, 1, 1, 0, 0, 0, 0, 0, 0, 0, 0
	Strongly Resistant	56.61184211, 55.29605263, 43.19078947, 76.94078947, 41.875, 23.91447368, 11.84210526, 25.42763158, 18.125, 17.13815789, 14.93421053, 29.47368421, 12.96052632, 17.17105263, 14.57236842, 6.480263158, 37.30263158	0, 0, 0, 1, 1, 0, 1, 1, 0, 0, 1, 0, 0, 0, 0, 0, 0
Endocrine Therapy without CDK4/6i	All	62.23684211, 37.99342105, 67.5, 2.434210526, 8.223684211, 15.92105263, 76.51315789, 21.77631579, 80.42763158, 39.27631579, 24.44078947, 12.66447368, 9.736842105, 2.171052632, 0.723684211, 23.75, 29.27631579, 40.32894737, 41.875, 45.36184211, 33.35526316, 2.269736842, 2.763157895, 55.59210526, 16.51315789, 77.07236842, 25.03289474, 4.967105263, 15.78947368, 58.125, 111.8421053, 33.81578947, 65.230…	0, 1, 0, 0, 1, 0, 1, 0, 0, 0, 0, 1, 1, 0, 0, 1, 0, 0, 0, 1, 0, 1, 0, 0, 1, 1, 0, 1, 0, 1, 0, 1, 1, 1, 0, 0, 1, 0, 1, 0, 1, 0, 1, 0, 1, 0, 0, 1, 1, 1, 1, 1, 0, 0, 1, 1, 1, 1, 0, 1, 1, 1, 1, 1, 1, 1, 1, 0, 1, 1, 1, 1, 1, 0, 1, 0, 1, 1, 1, 0, 1, 1, 0, 1, 1, 1, 1, 1, 1, 1, 1, 0, 1, 0, 1, 0, 0, 0, 0, 1, 0, 0, 1, 1, 0, 1, 0, 1, 1, 1, 1, 0, 1, 1, 1, 0, 0, 0, 0, 0, 0, 0, 1, 0, 0, 0, 0, 1, 0, 0, 1, 0, 0, …
Endocrine Therapy without CDK4/6i	Sensitive	62.23684211, 67.5, 80.42763158, 2.171052632, 23.75, 29.27631579, 58.125, 111.8421053, 33.81578947, 65.23026316, 70.29605263, 16.80921053, 43.91447368, 47.13815789, 58.94736842, 43.42105263, 46.01973684, 32.33552632, 29.83552632, 62.13815789, 30.59210526, 52.99342105, 20.95394737, 46.34868421, 51.28289474, 43.42105263, 37.10526316, 30.98684211, 18.05921053, 56.64473684, 61.38157895, 2.631578947, 4…	0, 0, 0, 0, 1, 0, 1, 0, 1, 1, 0, 1, 0, 1, 0, 1, 0, 0, 1, 1, 1, 1, 0, 1, 1, 1, 1, 1, 1, 1, 1, 0, 1, 1, 1, 0, 0, 1, 1, 0, 0, 1, 1, 1, 1, 1, 0, 0, 0, 1, 0, 1, 0, 1, 1, 0, 1, 1, 0, 0, 0, 0, 0, 0, 0, 0, 0, 0, 0, 1, 1, 1, 1, 1, 0, 0, 0, 1, 1, 0
	Partially Resistant	37.99342105, 24.44078947, 0.723684211, 45.36184211, 2.763157895, 24.96710526, 36.57894737, 12.92763158, 54.60526316, 19.11184211, 22.03947368, 12.26973684, 101.3157895, 10.09868421, 0.230263158, 17.66447368, 24.50657895, 48.75, 10.95394737, 4.276315789, 26.08552632, 16.84210526, 54.375, 32.00657895, 35.39473684, 16.71052632, 4.572368421, 14.86842105, 31.54605263, 18.71710526, 25.82236842, 53.9144…	1, 0, 0, 1, 0, 1, 0, 1, 0, 1, 0, 1, 0, 1, 0, 1, 1, 1, 1, 1, 1, 1, 0, 0, 0, 1, 1, 1, 0, 0, 0, 0, 0, 1, 0, 0, 0, 1, 1
	Strongly Resistant	2.434210526, 8.223684211, 15.92105263, 76.51315789, 21.77631579, 39.27631579, 12.66447368, 9.736842105, 40.32894737, 41.875, 33.35526316, 2.269736842, 55.59210526, 16.51315789, 77.07236842, 25.03289474, 4.967105263, 15.78947368, 102.8289474, 25.32894737, 8.717105263, 38.58552632, 22.96052632, 21.18421053, 6.052631579, 37.76315789, 15.65789474, 59.14473684, 17.17105263, 30.42763158, 9.703947368, 2…	0, 1, 0, 1, 0, 0, 1, 1, 0, 0, 0, 1, 0, 1, 1, 0, 1, 0, 1, 1, 1, 1, 1, 1, 1, 0, 0, 1, 1, 0, 1, 0, 1, 0, 0, 0, 0, 1, 1, 1
