# Supplementary material for: A deep learning model of tumor cell architecture elucidates response and resistance to CDK4/6 inhibitors
Source: Nat Cancer. 2024 Mar 5;5(7):996–1009. doi: 10.1038/s43018-024-00740-1 (PMC11286358; doi:10.1038/s43018-024-00740-1)
Supplement: Supplementary file 4 — Source data for Fig. 3. [file 43018_2024_740_MOESM4_ESM.xlsx]

## Sheet: Fig.3a
Assembly ID	Assembly Name	Assembly Importance	FDR	Core assembly
NEST:50	Regulation of CDK activity	0.697	0.0342	O
NEST:30	DNA damage response	0.656	0.0342	O
NEST:65	Cell cycle arrest	0.654	0.0342	O
NEST:58	Cyclin D associated events in G1	0.636	0.0459	O
NEST:112	Androgen receptor signaling pathway	0.565	0.025	O
NEST:85	Histone-mediated transcription regulation	0.564	0.0995	O
NEST:123	PML body	0.533	0.00874	O
NEST	NeST	1	0.899
NEST:1	Signaling pathways	0.857	0.899
NEST:3	Nucleus	0.85	0.806
NEST:4	Chromosome organization	0.786	0.808
NEST:15	Cell cycle	0.776	0.284
NEST:2	Cytoplasm and extracellular space	0.753	1
NEST:6	Regulation of transcription	0.752	0.975
NEST:10	mRNA processing	0.72	0.806
NEST:38	Transmembrane receptor tyrosine kinase signaling	0.66	1
NEST:5	Cell motility	0.657	1
NEST:8	Immune system	0.648	1
NEST:91	Transcription of cell cycle genes	0.613	0.0342
NEST:34	Histone modification	0.605	0.27
NEST:18	Regulation of immune responses	0.59	1
NEST:9	Ribonucleoprotein complexes	0.585	0.975
NEST:132	EGF/FGF stimulation of cell proliferation	0.577	0.0218
NEST:110	CDK holoenzyme complex I	0.573	0.0203
NEST:14	Cytoskeleton	0.537	1
NEST:17	Ribonucleoprotein complexes II	0.536	1
NEST:119	Regulation of E2F transcription via DREAM complex	0.528	0.0203
NEST:186	MDM2-p53 pathway	0.523	0.00512
NEST:73	MAPK signaling	0.518	1
NEST:102	CDK holoenzyme complex II	0.517	0.798
NEST:52	AKT/activin signaling	0.517	1
NEST:16	NEST:16	0.516	1
NEST:108	Adherens junction	0.501	0.81
NEST:79	Recombinational repair	0.499	1
NEST:89	Erb and JAK-STAT signaling	0.498	1
NEST:55	Nucleosome remodeling	0.492	0.81
NEST:60	Nuclear receptor transcription pathway	0.489	0.975
NEST:25	Lymphocyte activation	0.482	1
NEST:150	G1 to S cell cycle control	0.477	0.692
NEST:199	Oncogene induced senescence	0.475	0.00874
NEST:107	HDACs deacetylate histones	0.474	1
NEST:33	Ribosome abundance control	0.474	0.806
NEST:70	BRCA1 mediated protein ubiquitination	0.473	0.81
NEST:32	Ubiquitination and neddylation	0.466	1
NEST:13	Ribosome biogenesis	0.459	1
NEST:12	Membrane trafficking	0.456	1
NEST:29	NEST:29	0.456	0.899
NEST:47	Apoptosis	0.456	0.975
NEST:57	Histone acetyltransferase complex	0.456	0.975
NEST:168	CBP and p300 binds NF-kB complex	0.439	0.946
NEST:20	Extracellular matrix organization	0.435	0.975
NEST:153	PIK3-EGFR signaling	0.429	1
NEST:83	TNF signaling pathway	0.428	1
NEST:117	Regulation of TP53 Activity	0.423	1
NEST:138	PIK3/AKT/PTEN signaling	0.421	1
NEST:44	Nuclear transport	0.42	0.103
NEST:53	Integrator-PP2A complex	0.415	1
NEST:142	EGF/beta-catenin signaling	0.411	1
NEST:69	SUMOylation for nuclear transport	0.411	0.103
NEST:7	Metabolism	0.41	1
NEST:23	Actin filament-based process	0.409	0.975
NEST:104	MAPK and MAP2K activation	0.401	1
NEST:137	AKT/MTOR pathway II	0.4	0.81
NEST:193	Resolution of D-loop structures	0.397	0.926
NEST:84	JAK-STAT signaling pathway	0.397	1
NEST:130	Homologous recombination	0.393	1
NEST:66	PcG protein complex	0.392	0.975
NEST:31	Extracellular matrix	0.389	0.81
NEST:126	NEST:126	0.388	1
NEST:182	Beta-catenin-TCF complex	0.384	0.918
NEST:40	Actin filaments	0.378	1
NEST:93	tRNA transport	0.378	0.142
NEST:51	ECM-cytoskeleton assembly	0.376	0.57
NEST:82	Extended PRC1 complex	0.376	0.975
NEST:177	TP53 regulates transcription of cell cycle genes	0.374	0.339
NEST:19	mRNA splicing	0.371	1
NEST:195	NEST:195	0.369	0.81
NEST:94	DNA replication dependent nucleosome assembly	0.365	1
NEST:11	Metabolic pathways	0.364	1
NEST:145	AKT/MTOR pathway I	0.361	0.463
NEST:42	Transcription elongation	0.361	0.975
NEST:92	Polybromo- and BAF containing complex	0.36	1
NEST:98	Histone methyltransferase complex	0.357	1
NEST:165	Transcription coactivator activity	0.354	0.682
NEST:26	Spliceosomal-snRNP complex	0.354	1
NEST:254	EGFR-insulin receptor cross-talk	0.353	0.975
NEST:59	Chromosome centrometric region	0.349	0.975
NEST:212	RAS-RAF-MAPK signaling	0.344	1
NEST:21	Protein processing in endoplasmic reticulum	0.343	0.899
NEST:127	Intrinsic pathway for apoptosis	0.34	1
NEST:134	RPA complex associated proteins	0.34	0.899
NEST:121	Extended cohesin complex	0.337	0.81
NEST:49	NEST:49	0.337	1
NEST:125	Extended mismatch repair complex	0.333	1
NEST:293	RBL-TP53 complex	0.331	0.699
NEST:163	NEST:163	0.328	1
NEST:24	Keratinization	0.328	1
NEST:169	AKT1 activation	0.327	1
NEST:174	Extended beta-catenin destruction complex	0.324	1
NEST:196	Cohesin complex	0.323	0.692
NEST:256	FGFR-ERBB-RAS signaling	0.319	1
NEST:221	Non-canonical Wnt signaling pathway	0.315	0.926
NEST:105	Protein neddylation	0.313	1
NEST:129	BAF (SWI/SNF) complex	0.313	1
NEST:97	Ephrin receptor activity	0.312	1
NEST:63	Actin and actin-associated proteins	0.31	0.975
NEST:210	Regulation of androgen receptor signaling pathway	0.304	0.981
NEST:48	Actin cytoskeleton	0.303	0.981
NEST:45	Mediator/CCR-NOT complex	0.301	1
NEST:61	COP9 signalosome/Cul4-RING ubiquitin E3 ligase complex	0.301	1
NEST:155	H3 acetylation and H3K4 methylation crosstalk	0.292	1
NEST:146	SMAD-TGFbeta signaling	0.289	1
NEST:54	Cell-extracellular matrix interactions	0.283	1
NEST:80	NEST:80	0.283	1
NEST:239	Beta-catenin destruction complex	0.279	1
NEST:81	TGF-beta pathway/SMAD protein complex	0.269	1
NEST:90	Mediator complex	0.266	1
NEST:133	Histone methyltransferase subcomplex	0.264	1
NEST:231	MutS homologs	0.258	1
NEST:77	COP9 signalosome/SCF ubiquitin E3 ligase complex	0.258	1
NEST:78	NEST:78	0.239	1
NEST:277	MutL alpha/beta complex	0.236	1
NEST:36	Interferon signaling	0.236	1
NEST:22	Structural constituent of muscle	0.218	1
NEST:27	Contractile fiber	0.205	1
NEST:43	Type I interferon signaling pathway	0.196	1
NEST:39	Regulation of mRNA processing	0.187	1
NEST:158	Histone modifications in DNA damage response	0.18	1
NEST:170	Phosphatase 2A catalytic subunit	0.177	1
NEST:202	MHC class I including non-classical MHCs	0.163	1
NEST:35	Spliceosomal complex	0.126	1

## Sheet: Fig.3d
Term	Name	Clinical samples	Cell lines
NEST	NeST	1	1
NEST:1	Other signaling processes	0.839	0.857
NEST:10	mRNA processing	0.571	0.72
NEST:102	CDK holoenzyme complex II	0.359	0.517
NEST:104	MAPK and MAP2K activation	0.216	0.401
NEST:105	Protein neddylation	0.121	0.313
NEST:107	HDACs deacetylate histones	0.213	0.474
NEST:108	Adherens junction	0.403	0.501
NEST:11	Metabolic pathways	0.107	0.364
NEST:110	CDK holoenzyme complex I	0.474	0.573
NEST:112	Androgen receptor signaling pathway	0.453	0.565
NEST:117	Regulation of TP53 Activity	0.527	0.423
NEST:119	Regulation of E2F transcription via DREAM complex	0.521	0.528
NEST:12	Membrane trafficking	0.269	0.456
NEST:121	Extended cohesin complex	0.234	0.337
NEST:123	PML body	0.423	0.533
NEST:125	Extended mismatch repair complex	0.261	0.333
NEST:126	NEST:126	0.507	0.388
NEST:127	Intrinsic pathway for apoptosis	0.421	0.34
NEST:129	BAF (SWI/SNF) complex	0.178	0.313
NEST:13	Ribosome biogenesis	0.295	0.459
NEST:130	Homologous recombination	0.509	0.393
NEST:132	EGF/FGF stimulation of cell proliferation	0.584	0.577
NEST:133	Histone methyltransferase subcomplex	0.247	0.264
NEST:134	RPA complex associated proteins	0.349	0.34
NEST:137	AKT/MTOR pathway II	0.284	0.4
NEST:138	PIK3/AKT/PTEN signaling	0.302	0.421
NEST:14	Cytoskeleton	0.378	0.537
NEST:142	EGF/beta-catenin signaling	0.324	0.411
NEST:145	AKT/MTOR pathway I	0.276	0.361
NEST:146	SMAD-TGFbeta signaling	0.358	0.289
NEST:15	Cell cycle	0.649	0.776
NEST:150	G1 to S cell cycle control	0.377	0.477
NEST:153	PIK3-EGFR signaling	0.276	0.429
NEST:155	H3 acetylation and H3K4 methylation crosstalk	0.451	0.292
NEST:158	Histone modifications in DNA damage response	0.0203	0.18
NEST:16	NEST:16	0.262	0.516
NEST:163	NEST:163	0.0307	0.328
NEST:165	Transcription coactivator activity	0.364	0.354
NEST:168	CBP and p300 binds NF-kB complex	0.428	0.439
NEST:169	AKT1 activation	0.346	0.327
NEST:17	Ribonucleoprotein complexes II	0.558	0.536
NEST:170	Phosphatase 2A catalytic subunit	0.0173	0.177
NEST:174	Extended beta-catenin destruction complex	0.282	0.324
NEST:177	TP53 regulates transcription of cell cycle genes	0.485	0.374
NEST:18	Regulation of immune responses	0.29	0.59
NEST:182	Beta-catenin-TCF complex	0.323	0.384
NEST:186	MDM2-p53 pathway	0.579	0.523
NEST:19	mRNA splicing	0.35	0.371
NEST:193	Resolution of D-loop structures	0.494	0.397
NEST:195	NEST:195	0.325	0.369
NEST:196	Cohesin complex	0.156	0.323
NEST:199	Oncogene induced senescence	0.521	0.475
NEST:2	Cytoplasm and extracellular space	0.53	0.753
NEST:20	Extracellular matrix organization	0.103	0.435
NEST:202	MHC class I including non-classical MHCs	0.0337	0.163
NEST:21	Protein processing in endoplasmic reticulum	0.218	0.343
NEST:210	Regulation of androgen receptor signaling pathway	0.195	0.304
NEST:212	RAS-RAF-MAPK signaling	0.203	0.344
NEST:22	Structural constituent of muscle	0.266	0.218
NEST:221	Non-canonical Wnt signaling pathway	0.155	0.315
NEST:23	Actin filament-based process	0.147	0.409
NEST:231	MutS homologs	0.229	0.258
NEST:239	Beta-catenin destruction complex	0.167	0.279
NEST:24	Keratinization	0.244	0.328
NEST:25	Lymphocyte activation	0.257	0.482
NEST:254	EGFR-insulin receptor cross-talk	0.214	0.353
NEST:256	FGFR-ERBB-RAS signaling	0.319	0.319
NEST:26	Spliceosomal-snRNP complex	0.383	0.354
NEST:27	Contractile fiber	0.265	0.205
NEST:277	MutL alpha/beta complex	0.28	0.236
NEST:29	NEST:29	0.208	0.456
NEST:293	RBL-TP53 complex	0.365	0.331
NEST:3	Nucleus and ribosome	0.741	0.85
NEST:30	DNA metabolic process	0.582	0.656
NEST:31	Extracellular matrix	0.0998	0.389
NEST:32	Ubiquitination and neddylation	0.397	0.466
NEST:33	Ribosome abundance control	0.408	0.474
NEST:34	Histone modification	0.531	0.605
NEST:35	Spliceosomal complex	0.405	0.126
NEST:36	Interferon signaling		0.236
NEST:38	Transmembrane receptor tyrosine kinase signaling	0.588	0.66
NEST:39	Regulation of mRNA processing	0.184	0.187
NEST:4	Regulation of biogenesis	0.631	0.786
NEST:40	Actin filaments	0.143	0.378
NEST:42	Transcription elongation	0.37	0.361
NEST:43	Type I interferon signaling pathway		0.196
NEST:44	Nuclear transport	0.158	0.42
NEST:45	Mediator/CCR-NOT complex	0.183	0.301
NEST:47	Apoptosis	0.479	0.456
NEST:48	Actin cytoskeleton	0.149	0.303
NEST:49	NEST:49	0.218	0.337
NEST:5	Cell motility	0.424	0.657
NEST:50	Regulation of CDK activity	0.571	0.697
NEST:51	ECM-cytoskeleton assembly	0.0933	0.376
NEST:52	AKT/activin signaling	0.283	0.517
NEST:53	Integrator-PP2A complex	0.305	0.415
NEST:54	Cell-extracellular matrix interactions		0.283
NEST:55	Nucleosome remodeling	0.464	0.492
NEST:57	Histone acetyltransferase complex	0.259	0.456
NEST:58	Cyclin D associated events in G1	0.468	0.636
NEST:59	Chromosome centrometric region	0.144	0.349
NEST:6	Regulation of transcription	0.604	0.752
NEST:60	Nuclear receptor transcription pathway	0.226	0.489
NEST:61	COP9 signalosome/Cul4-RING ubiquitin E3 ligase complex	0.223	0.301
NEST:63	Actin and actin-associated proteins	0.143	0.31
NEST:65	Cell cycle arrest	0.583	0.654
NEST:66	PcG protein complex	0.178	0.392
NEST:69	SUMOylation for nuclear transport	0.129	0.411
NEST:7	Metabolism	0.124	0.41
NEST:70	BRCA1 mediated protein ubiquitination	0.442	0.473
NEST:73	MAPK signaling	0.399	0.518
NEST:77	COP9 signalosome/SCF ubiquitin E3 ligase complex	0.128	0.258
NEST:78	NEST:78	0.117	0.239
NEST:79	Recombinational repair	0.565	0.499
NEST:8	Immune system	0.294	0.648
NEST:80	NEST:80	0.205	0.283
NEST:81	TGF-beta pathway/SMAD protein complex	0.239	0.269
NEST:82	Extended PRC1 complex	0.186	0.376
NEST:83	TNF signaling pathway	0.399	0.428
NEST:84	JAK-STAT signaling pathway	0.111	0.397
NEST:85	NEST:85	0.513	0.564
NEST:89	Erb and JAK-STAT signaling	0.354	0.498
NEST:9	Ribonucleoprotein complexes	0.385	0.585
NEST:90	Mediator complex	0.163	0.266
NEST:91	NEST:91	0.552	0.613
NEST:92	Polybromo- and BAF containing complex	0.202	0.36
NEST:93	tRNA transport	0.139	0.378
NEST:94	DNA replication dependent nucleosome assembly	0.447	0.365
NEST:97	Ephrin receptor activity	0.185	0.312
NEST:98	Histone methyltransferase complex	0.202	0.357

## Sheet: Fig.3e
Term	Name	PDX	Cell lines
NEST	NeST	1	1
NEST:1	Other signaling processes	0.696	0.857
NEST:10	mRNA processing	0.505	0.72
NEST:102	CDK holoenzyme complex II	0.497	0.517
NEST:104	MAPK and MAP2K activation	0.11	0.401
NEST:105	Protein neddylation	0.0592	0.313
NEST:107	HDACs deacetylate histones	0.187	0.474
NEST:108	Adherens junction	0.228	0.501
NEST:11	Metabolic pathways	0.114	0.364
NEST:110	CDK holoenzyme complex I	0.617	0.573
NEST:112	Androgen receptor signaling pathway	0.336	0.565
NEST:117	Regulation of TP53 Activity	0.254	0.423
NEST:119	Regulation of E2F transcription via DREAM complex	0.451	0.528
NEST:12	Membrane trafficking	0.21	0.456
NEST:121	Extended cohesin complex	0.0627	0.337
NEST:123	PML body	0.349	0.533
NEST:125	Extended mismatch repair complex	0.0529	0.333
NEST:126	NEST:126	0.222	0.388
NEST:127	Intrinsic pathway for apoptosis	0.237	0.34
NEST:129	BAF (SWI/SNF) complex	0.0748	0.313
NEST:13	Ribosome biogenesis	0.16	0.459
NEST:130	Homologous recombination	0.32	0.393
NEST:132	EGF/FGF stimulation of cell proliferation	0.438	0.577
NEST:133	Histone methyltransferase subcomplex	0.0267	0.264
NEST:134	RPA complex associated proteins	0.119	0.34
NEST:137	AKT/MTOR pathway II	0.162	0.4
NEST:138	PIK3/AKT/PTEN signaling	0.0967	0.421
NEST:14	Cytoskeleton	0.295	0.537
NEST:142	EGF/beta-catenin signaling	0.138	0.411
NEST:145	AKT/MTOR pathway I	0.168	0.361
NEST:146	SMAD-TGFbeta signaling	0.13	0.289
NEST:15	Cell cycle	0.74	0.776
NEST:150	G1 to S cell cycle control	0.499	0.477
NEST:153	PIK3-EGFR signaling	0.225	0.429
NEST:155	H3 acetylation and H3K4 methylation crosstalk	0.23	0.292
NEST:158	Histone modifications in DNA damage response	0.0604	0.18
NEST:16	NEST:16	0.133	0.516
NEST:163	NEST:163	0.0242	0.328
NEST:165	Transcription coactivator activity	0.28	0.354
NEST:168	CBP and p300 binds NF-kB complex	0.126	0.439
NEST:169	AKT1 activation	0.132	0.327
NEST:17	Ribonucleoprotein complexes II	0.298	0.536
NEST:170	Phosphatase 2A catalytic subunit	0.029	0.177
NEST:174	Extended beta-catenin destruction complex	0.146	0.324
NEST:177	TP53 regulates transcription of cell cycle genes	0.244	0.374
NEST:18	Regulation of immune responses	0.295	0.59
NEST:182	Beta-catenin-TCF complex	0.16	0.384
NEST:186	MDM2-p53 pathway	0.37	0.523
NEST:19	mRNA splicing	0.154	0.371
NEST:193	Resolution of D-loop structures	0.312	0.397
NEST:195	NEST:195	0.165	0.369
NEST:196	Cohesin complex	0.0739	0.323
NEST:199	Oncogene induced senescence	0.382	0.475
NEST:2	Cytoplasm and extracellular space	0.466	0.753
NEST:20	Extracellular matrix organization	0.107	0.435
NEST:202	MHC class I including non-classical MHCs	0.123	0.163
NEST:21	Protein processing in endoplasmic reticulum	0.162	0.343
NEST:210	Regulation of androgen receptor signaling pathway	0.0806	0.304
NEST:212	RAS-RAF-MAPK signaling	0.088	0.344
NEST:22	Structural constituent of muscle	0.084	0.218
NEST:221	Non-canonical Wnt signaling pathway	0.086	0.315
NEST:23	Actin filament-based process	0.133	0.409
NEST:231	MutS homologs	0.143	0.258
NEST:239	Beta-catenin destruction complex	0.0957	0.279
NEST:24	Keratinization	0.0575	0.328
NEST:25	Lymphocyte activation	0.217	0.482
NEST:254	EGFR-insulin receptor cross-talk	0.054	0.353
NEST:256	FGFR-ERBB-RAS signaling	0.156	0.319
NEST:26	Spliceosomal-snRNP complex	0.178	0.354
NEST:27	Contractile fiber	0.0937	0.205
NEST:277	MutL alpha/beta complex	0.141	0.236
NEST:29	NEST:29	0.0809	0.456
NEST:293	RBL-TP53 complex	0.246	0.331
NEST:3	Nucleus and ribosome	0.732	0.85
NEST:30	DNA metabolic process	0.462	0.656
NEST:31	Extracellular matrix	0.136	0.389
NEST:32	Ubiquitination and neddylation	0.269	0.466
NEST:33	Ribosome abundance control	0.198	0.474
NEST:34	Histone modification	0.422	0.605
NEST:35	Spliceosomal complex	0.0966	0.126
NEST:36	Interferon signaling	0.172	0.236
NEST:38	Transmembrane receptor tyrosine kinase signaling	0.445	0.66
NEST:39	Regulation of mRNA processing	0.106	0.187
NEST:4	Regulation of biogenesis	0.581	0.786
NEST:40	Actin filaments	0.148	0.378
NEST:42	Transcription elongation	0.165	0.361
NEST:43	Type I interferon signaling pathway	0.11	0.196
NEST:44	Nuclear transport	0.292	0.42
NEST:45	Mediator/CCR-NOT complex	0.185	0.301
NEST:47	Apoptosis	0.253	0.456
NEST:48	Actin cytoskeleton	0.167	0.303
NEST:49	NEST:49	0.11	0.337
NEST:5	Cell motility	0.341	0.657
NEST:50	Regulation of CDK activity	0.674	0.697
NEST:51	ECM-cytoskeleton assembly	0.135	0.376
NEST:52	AKT/activin signaling	0.288	0.517
NEST:53	Integrator-PP2A complex	0.0871	0.415
NEST:54	Cell-extracellular matrix interactions	0.0335	0.283
NEST:55	Nucleosome remodeling	0.311	0.492
NEST:57	Histone acetyltransferase complex	0.179	0.456
NEST:58	Cyclin D associated events in G1	0.643	0.636
NEST:59	Chromosome centrometric region	0.176	0.349
NEST:6	Regulation of transcription	0.547	0.752
NEST:60	Nuclear receptor transcription pathway	0.208	0.489
NEST:61	COP9 signalosome/Cul4-RING ubiquitin E3 ligase complex	0.0357	0.301
NEST:63	Actin and actin-associated proteins	0.169	0.31
NEST:65	Cell cycle arrest	0.684	0.654
NEST:66	PcG protein complex	0.103	0.392
NEST:69	SUMOylation for nuclear transport	0.315	0.411
NEST:7	Metabolism	0.152	0.41
NEST:70	BRCA1 mediated protein ubiquitination	0.248	0.473
NEST:73	MAPK signaling	0.138	0.518
NEST:77	COP9 signalosome/SCF ubiquitin E3 ligase complex	0.0523	0.258
NEST:78	NEST:78	0.0236	0.239
NEST:79	Recombinational repair	0.265	0.499
NEST:8	Immune system	0.294	0.648
NEST:80	NEST:80	0.103	0.283
NEST:81	TGF-beta pathway/SMAD protein complex	0.0602	0.269
NEST:82	Extended PRC1 complex	0.117	0.376
NEST:83	TNF signaling pathway	0.253	0.428
NEST:84	JAK-STAT signaling pathway	0.245	0.397
NEST:85	NEST:85	0.281	0.564
NEST:89	Erb and JAK-STAT signaling	0.347	0.498
NEST:9	Ribonucleoprotein complexes	0.251	0.585
NEST:90	Mediator complex	0.17	0.266
NEST:91	NEST:91	0.647	0.613
NEST:92	Polybromo- and BAF containing complex	0.108	0.36
NEST:93	tRNA transport	0.316	0.378
NEST:94	DNA replication dependent nucleosome assembly	0.273	0.365
NEST:97	Ephrin receptor activity	0.0656	0.312
NEST:98	Histone methyltransferase complex	0.0688	0.357

## Sheet: Fig.3f
Clinical samples	Cell lines
0	0.0026332
0	-0.0011402
0.00111703	0.000242016
0	0.00136826
0	-0.00317556
0	-0.0092984
-0.00515986	0
0	0.00244429
-0.00195326	-0.000479656
0.00114105	0.00147298
0	-0.00257186
0.000883353	-0.00205058
0.000665176	-0.00353814
0.000761396	0.0111303
-0.00461388	-0.00132581
-4.03349e-05	0.00125949
0	-0.00595076
0.0245158	0.010278
0.00690221	0.00497769
0	0.00359859
0	-0.00376192
0	0.00342349
0.00297558	0.00369855
0.00419562	-0.00814417
0.00225217	-0.00183388
0	0.00608611
0	0.00549935
-0.00168486	0.0035445
0.000705649	0.00128669
0	-0.00218753
0.00338226	0.00794091
0	0.00738473
-0.00798797	0.00027105
0.0018463	0.00301418
0.000718006	0.0014086
0.00499312	0.00131038
0.00241262	0.00123425
0.00312882	-0.0104723
0.00685534	0.00390988
-0.00734576	-0.0031361
-0.00177721	-0.00705493
-0.00183894	0.00263744
0	-0.00691054
0	0.00195273
0	-0.00151248
0	0.00403168
0	0.00173423
0	-0.00346167
0.0146964	0.00185661
0	0.00107476
0.00655399	0.00097729
0	0.000841991
0	-0.000154979
0.0080349	-0.00268705
0.0234454	-0.000642749
0	0.00480801
0	0.00112426
0.00589903	-0.00334663
-0.00811007	0.0045045
0.00623463	-0.00143984
0.0195496	0.00463032
-0.00688704	-0.00195485
0.0234968	-0.00400807
0.00257218	-1.77196e-05
0	0.00160756
-0.00344769	0.00642152
0.00114105	0.00690034
0	0.00224714
0	0.00268618
0	0.000582103
0.0222258	0.00298857
0	-0.00458566
-0.00236102	0.0014894
0	0.00199744
0	0.00180758
0.00197014	-0.000271292
-0.00756899	0.000536026
-0.00611422	0.00141867
0	-0.00764594
0	-0.00282397
0	0.000438805
-0.00203372	0.00133091
0.000255337	0.00696315
0	-0.00535598
0.0233623	0.00473319
0	0.00289206
0	-0.000516226
0	0.000283232
0	0.00181765
0.000305769	0.00196025
0	0.00132371
0	0.00251974
0	0.0030747
0	-0.00237564
0	0.000264242
0.00623539	0.00520834
0.00811934	0.00864705
0	-0.00363354
-0.00322791	-0.00317138
0.000390627	0.000247528
0.00704842	-0.00145375
0	0.000979852
-0.00137252	0.0053335
-0.00429139	-0.00172864
0.000545278	-0.00564728
0	-0.000661149
0.0151693	0.00512002
0	0.00285374
0	-0.00225076
-0.00384209	0.00277678
0	-0.00295268
0	0.00521454
0	0.00624879
0	-0.00282461
-0.00197016	-0.00182072
0.0235517	-0.00126135
-0.00585249	0.000762418
0.00643332	0.00144986
0	0.00257072
-0.00341194	-0.0122734
0.00161385	-0.0100104
0.00829212	0.00113341
-0.00719291	-0.001796
0	-0.00108622
0	-0.00735546
-0.00842009	0.000695156
0	-0.00205321
0	0.00479016
0.00665488	-0.000829114
0	0.000480666
0.000272758	0.00164139
0	0.00718357
-0.00113833	-0.00681401
-0.00137572	-0.0108691
0	-0.00483707
0	0.00460687
0	0.00117176
-0.000147816	0.000971213
-0.00488062	0.000363515
0.00371133	-0.00248051
0	-0.0083664
-0.00685464	-0.000323979
0.0175236	-0.0048569
0	-0.000611162
0	0.000387823
0.00587512	-0.00349205
0	0.00221908
-0.000782566	-0.00832547
-0.00501476	0.0021154
0.00291349	0.00265206
-0.0068099	-0.00273304
0	0.00434772
0	-0.000628667
0	-0.00686196
0	2.70911e-05
0.0107327	0.00602249
0	-0.00159957
0	0.00432836
0	-0.000143531
0	-0.00398547
0	-0.014647
0.00368252	-0.000329027
0	0.00019789
-0.00110315	0.0033938
0.0136351	0.00557849
0	-0.0015513
0	-0.000220078
-0.00176934	0
0	0
0	-0.00292823
0.00397519	0.00845238
-0.00390364	-0.0114042
0	0.00619649
0.00523154	-0.0048654
0.0188156	0.00238991
0.0140272	0.00109203
-0.00762235	-0.00130974
0	-8.3519e-05
0	-0.000678232
0.00900671	0.00430051
0.00667718	-0.00177861
-0.00322075	0.00219412
0	-0.000675718
-0.00208989	-0.000520987
0.0198747	-0.000647263
-0.00114842	0.00519238
0.0190149	0.000314098
0	0.000881133
-0.00101238	0.0026337
0	-0.00783074
0.00121394	-0.0017048
0	-0.00783233
0	-0.00233567
0	0.00503479
-0.00894828	0.00389799
0	0.00100793
0.00539931	0.0152306
0.00927088	0.00616867
0.0142645	0.00410345
-0.00427767	-0.00725658
0	-0.00271319
0	0.00465816
0.00430864	-0.000530667
0	-0.00341243
-0.00202824	-0.000608956
0	-0.00947559
-1.16033e-05	-0.00388262
-0.00208989	0.00277698
0.00462012	0.00536152
0	-0.00436507
0	-0.00172139
0	0.00897282
0	0.00145715
0.000116661	-0.00260906
0	-0.00708744
-0.000238823	-0.00309258
0	0.00599154
0	0.00512535
0	0.00146182
0	0.00109928
0	0.00117576
0	0.00158414
-0.000470723	0.00193068
0	-0.00144409
0	-0.000981548
0	0.00117509
0	0.00102424
0	-0.000438223
0	0.00325469
0	-0.000608013
0	0.00343342
0	0.00124076
-0.00290322	-0.00455731
0.00163913	-0.00360058
0	-0.00695039
0.00972133	0.00924541
0	0.00156911
0	0.00086853
-0.00206335	-0.000726439
0	0.00395562
-0.00839192	0.00161613
0.00634267	0.000279111
0.000603629	0.00343953
0	0.00104743
-0.00182516	-0.00142227
0.00315766	-0.0061518
0	0.000344317
0	0.00037781
-0.00176014	-0.00702122
0	-0.00709866
0	0.00243816
0	-0.00314198
0.000334548	0.000312739
-0.00117378	0.00528742
0	0.00205821
0.00406977	0.00282652
0	4.27882e-05
0	0.00219567
0	-0.00217385
0.00479205	0.00902622
0.0281234	-0.000917181
0.000255337	0.00236151
0	-0.00350996
0.000761396	0.00442053
0.0047682	0.00455566
0.00931502	0.0017071
0.0249271	0.00360408
-0.004746	-0.00177378
0	-0.00628273
0.0223677	-0.00206828
-0.00212165	-0.00934877
0	-0.00307318
0	0.00444077
0.00451188	0.000139863
0	-0.000781359
0	0.00637684
0	0.0051048
0	-0.00355577
0	-0.00282467
0	0.00734669
-0.00533341	0.00242035
0	0.000406636
0	0.00574666
0	-0.00284294
0	-0.00192775
0	0.00200278
0	-0.00119759
0	0.000465064
0.00713545	0.00710144
0	0.00724007
-0.00261103	-0.00475352
0	0.000824148
0.00241963	0.000729283
-0.00265152	0.0046856
0	-0.0038577
-0.000417577	-0.00659601
0.00623539	0.0013971
0	-0.00252683
0	0.00187499
0	0.000396216
0	-0.00112602
0	0.000277711
0	-0.00177807
0	0.00337913
0	0.000160006
0	-0.0015793
0	-0.00137826
0	0.00168738
0	-0.00640608
0	0.00358101
0	-0.000294584
0	4.74336e-05
0	0.0041193
0	0.00111142
0	0.00401237
-0.000208023	0.000355316
0	0.0027097
0	-0.00270001
-0.00897563	-0.0115166
0.000761396	0.00169899
-0.00806635	0.00325597
0	0.000709765
0	0.00157301
0	-0.00246187
0	-0.00548247
0	-0.0015644
0	-0.00137245
0	0.00324328
0	-0.00591944
0	-0.00564516
0	0.00241552
0	0.000770671
0	0.00185418
-0.000286813	-0.00202949
0.00519417	-0.00101881
0	0.00469296
0	0.00875194
-0.00153688	-0.00896361
0.0281234	0.00307423
0	-0.00138887
0	0.000409971
0	-0.00205674
0	-0.000944987
-0.00156659	0.000394235
0	-0.00249167
-0.000358949	0.0041648
0.00135259	-0.00574537
-0.00378902	0.000644249
0.00622272	0.000719082
0.00309431	0.00134759
0	-0.00132084
0	0.00481816
-0.0028094	-0.000930901
-0.00866238	0.004689
-0.00783118	0.00193275
0	-0.00314718
0.00289247	-0.00297042
0.00759249	0.00389487
0.00281503	0.00191684
-0.00106365	-0.00155799
0.00659668	0.00936949
-0.00337776	0.00785524
0.00557499	-0.00122793
0.00747274	-0.00584772
0.00840179	0.00394619
-0.00755989	0.00563733
-0.00324341	0.0173411
-0.00137572	-0.000224622
0	0.0109181
-0.00112896	-0.00163048
0.00169997	-0.00137558
0	-0.00198623
0	0
0.00585026	0.000658361
0	0.00441447
-0.00400499	0.00960667
0.014395	-0.00516547
0.00577429	8.64544e-05
0	-0.00586801
0.00309048	-0.0054627
-0.0148053	-0.00430343
0	-0.000246678
0	-0.000233973
0	-0.000879829
-0.00475874	-0.00140469
-0.000184107	0.00692664
0	-0.00133586
0	-0.000714221
0	-0.00123624
0	0.0076566
0	0.00283332
0	0.00493223
0	0.0054029
-0.00962109	-0.00462871
0	5.50791e-05
-0.00270139	0.00044587
0.00566489	0.00663134
0	-0.00192452
0.00700488	-0.000616724
-0.00103252	-0.000251225
0	0
0.0178986	-0.00235314
-0.00313299	0.00261506
0	0.00417301
0	-0.00457109
0.0121746	0.00279937
0	-0.00833571
-0.00292608	-0.000189605
0	0.00264066
-0.0034308	0.00100417
0.000198098	0.00716754
-0.000692328	-0.00985135
0	-0.0016563
0	0.00415142
-0.00611422	-0.0011732
0	0.00457925
-0.00242971	-0.0010163
0	-0.00796067
0	-0.000230137
0.00576408	0.00196658
-0.00241148	0
0	0.00497496
0.0181937	-0.00391198
0	-0.00472687
-0.0101195	0.00407101
-0.000649541	0.00200143
-0.0019823	-0.000217665
0	0.00138513
0	-0.000420748
0	-0.003433
0.00536077	0.000333208
0	-0.00643398
-0.00213352	0.00556437
0	0.00216199
-9.07414e-05	-0.0134368
0	0.00123907
-0.00177721	0.00284089
0	0.00105593
0	-0.00359329
0.000155455	-0.00287149
-0.00346187	0.00466817
0.00427877	0.00237443
0.00173468	-0.00082201
0	-0.00268675
0.0130929	0.00773548
0.0127191	-0.000925607
0.000554342	0.00274929
0.000373912	-0.00380203
0.00596901	0.00199103
0	-0.00143513
-0.00199963	0.00212865
-0.00109715	0.000324493
0.0141372	-0.00647988
0.00971703	-0.00168585
-0.000170463	-0.0082354
-0.00859193	0.000927206
-0.00525247	0.00195093
0	0.00148998
-0.00765533	-0.0131985
0	-0.00092528
0	0.000619631
-0.00114357	0.00175566
-7.79974e-05	0
0	-0.00336612
0	0.00576068
-0.000185707	-0.00346778
-0.0155132	-0.00419388
0	2.16722e-05
0	-0.00263021
-0.00228808	0.000442698
0	-0.00625149
0	0.0019489
0	-0.00326674
3.04121e-05	-0.00619197
0.00659668	0.0016254
0.00270316	0
0.00708368	0.00751102
0	0.00264335
0	-0.00735089
0.00420219	0.00355281
0.000761396	-4.97946e-05
0	-0.011692
0	0.00926452
0.00509575	0.00116625
0	-0.00696924
0	-0.00087589
-0.00256599	0.000645328
0.0152811	0.00254926
-0.012085	-0.0143702
0	0.00483788
-0.00482385	0.000567425
0	0.00576397
-8.39754e-05	-0.00285903
0	0.00229016
0	0.003588
0	0.000233345
0	-0.00513453
0.0232501	0.00980088
-0.00169722	-0.000200089
-0.0121924	-0.00337885
0.00185142	0.00903885
-0.00990193	-0.00824967
-0.00678968	0.0010559
-0.00724824	0.00255004
0.00155462	0.00732976
-0.00120616	0.00453278
-0.000649541	0.00377336
0	0.00141813
0.001797	0.00602633
0.00477542	-0.00369426
0	-0.00156222
-0.000655585	-0.0108615
-0.00397409	-0.00209518
-0.0012936	-0.00021508
-0.00331969	0.00284762
0.00792308	-0.00540208
0	-0.000703964
0	0.00359312
0	-0.00186047
0	0.0070094
0	0.000113794
0	-0.000277194
0	0.00715593
0	-0.000193302
0	-0.000743078
-0.00304123	0.0112592
0	0.000898413
0	0.000925705
0	-0.000492277
0.0115719	-0.00155585
0	0.000409749
-0.00456562	-0.00520705
0.00318347	-0.00154011
0.0404328	-0.00663087
-0.00651736	-0.00182731
0.0140696	-0.00298627
-0.0112287	0.00209266
0.0147253	0.00568457
0.00682291	3.78211e-05
0	0.00227221
0	0
0	-0.00207043
0.00118023	-0.00297867
0	-0.00244493
-0.0035699	-0.00029045
0.0118398	-4.93044e-06
0.00499677	-0.00425148
0	0.00171148
0	0.00479789
0.0155416	0.00657024
0.014838	0.00183843
-0.00227929	-0.000163407
0	-0.000172217
0	-0.00395122
-0.00295791	-0.00066572
0	0.000565502
0	0.00416417
0	-0.00160038
0	0.00323982
-0.00566264	-0.000972708
0.00422597	0.00515511
0.00515568	-0.000536678
-0.00302396	0.00600598
-0.00116753	-0.0046979
-0.000367846	-0.000127614
0.0385363	0.0379917
0	0.00480811
0	0.00164829
0	-0.00211292
0.00248067	-2.26611e-05
-0.00390364	0.00354821
0.000586138	0.00519341
0.00501738	0.0054791
0.00682291	-0.00509613
0.00503187	0.00577361
0	0.000459006
-0.00117378	0.00224272
0	-0.000627627
-0.00138659	0.00296515
0.0174687	0.0165586
0	-0.0119829
0	0.000619631
-7.79974e-05	0.00326304
0	0.00163583
-0.0119068	-0.00549188
0	0.00215855
0	0.00653704
0.00599288	-0.00714918
0	0.0102912
0	0.00145607
0	0.00307608
0.0211825	0.00119063
0	3.82763e-05
0.00113303	0.000127526
0	-0.00198719
0.0434798	0.000102201
0	-0.000428548
0	-0.001018
0.00996855	0.00159854
0.00449818	-0.00362512
0.0059927	-0.0077488
0.00832968	0.00679689
0	0.00172889
0.00838054	0.000510712
0.000803135	0.000608822
0.0072818	-0.00349354
0	-0.000900019
0	-0.00317976
0	0.00291022
0	-0.00221862
0	-0.000675148
0.000602827	-0.000277192
-0.000427018	0.00202556
-0.015174	0.00667356
0	-0.00428237
0.00996855	-0.00114798
-0.00762235	-0.00778477
0	-0.00138382
0	-0.00203486
0.0146964	0.00283582
0.00266647	0.00204444
-0.00302396	-0.00139472
0	-0.00055413
0	0.00372319
0	-0.00493723
-0.000888924	-0.00135082
0.00190968	-0.00499348
-0.000944859	-0.00307178
-0.00228995	-0.00898187
0	0.00115716
-0.00174938	0.00480281
0	-0.00169531
0	0.00381172
0.0292077	-0.000677127
-0.00734796	-0.0033388
0	-0.00280189
0.0207231	-3.29537e-05
0.00416087	0.00397886
-0.00294782	-0.00467862
0	0.00391877
-0.00457003	0.000636606
0	0.0014217
0	0.000254099
0.00415894	-0.00380182
0	-0.00174334
0.00729422	-0.00105774
0.00368252	-0.00422695
0	-0.0117589
0	-0.00513304
0	0.00293744
0	-0.00351462
0	-0.00645112
0	-0.00796777
0.00158155	0.00607135
0.013974	0.0057655
-0.00454965	-0.00156771
0	0.000618474
0.0101116	0.00250832
0.00813692	-0.00128782
-0.0043153	0.00859282
0	0.00277118
0	-0.000156015
0.00315233	0.00100172
-0.00313964	0.00705731
0	0.00328455
0.0334421	0.00520158
0.00113303	0.00140967
0	0.00233416
-0.00432123	0.00191314
0	0.000202502
-0.00124472	0.00501377
0.00456253	0.00397947
0	-0.00505551
0	0.00212222
-0.00610536	0.00226467
0.00188276	-0.00387984
0.0141776	0.0305261
-0.00341055	0.00302716
0	-0.00156299
0	-5.26361e-05
0	0.00483182
0.000710117	-0.00235188
0	0.00701014
-0.00772943	-0.00193016
0.0112463	-0.00567948
0.0274149	0.00060241
0	0.00415826
0	-0.00109084
0	0.000228204
-0.00228808	-0.00179001
0	-0.00310634
0	-0.000980022
0.00248733	-0.00837
0.00422597	0.00174456
0	-0.00830204
0	0
0	-0.00634771
0	0.00211746
0	0.00111524
0.013821	0.00321462
0.013821	-0.00450785
0	0.00244792
0	0.00327334
-0.0106027	0.0017577
0	-7.59979e-05
0	-0.0019404
0	0.00516924
-0.00128126	-0.000883481
0	-0.00107776
0	-0.00478938
0.00332348	-0.0126119
0.0177504	-0.0014579
0	0.0089453
0	-0.00300615
0	0.00891561
0	0.00285864
0	-0.00323476
-0.000194496	-0.00222303
