# Supplementary material for: A deep learning model of tumor cell architecture elucidates response and resistance to CDK4/6 inhibitors
Source: Nat Cancer. 2024 Mar 5;5(7):996–1009. doi: 10.1038/s43018-024-00740-1 (PMC11286358; doi:10.1038/s43018-024-00740-1)
Supplement: Supplementary file 5 — Source data for Fig. 4. [file 43018_2024_740_MOESM5_ESM.xlsx]

## Sheet: Fig.4b
Core assemblies (n=8)	Non-important assemblies (n=8)
1.70861	1.43702
1.66415	1.24856
1.4783	1.14491
1.44795	1.01117
1.42488	0.982957
1.28764	0.850354
1.20502	0.673195

## Sheet: Fig.4c
Gene KOs in top four enriched assemblies (n=65) top 4 core assemblies	Gene KOs in non-important assemblies (n=349)
-3.62	-3.21
-2.81	-3
-2.7	-2.64
-2.43	-2.56
-2.1	-2.34
-2	-2.21
-1.83	-2.2
-1.77	-2.19
-1.73	-2.16
-1.66	-2.13
-1.36	-2.12
-1.28	-2.09
-1.27	-2.03
-1.2	-2.02
-1.19	-2.01
-1.17	-1.96
-1.16	-1.95
-1.14	-1.9
-1.12	-1.87
-1.1	-1.86
-1.1	-1.82
-0.88	-1.82
-0.87	-1.74
-0.86	-1.72
-0.82	-1.69
-0.8	-1.68
-0.77	-1.61
-0.76	-1.6
-0.69	-1.59
-0.64	-1.57
-0.56	-1.53
-0.52	-1.53
-0.46	-1.5
-0.35	-1.46
-0.29	-1.46
-0.11	-1.46
-0.1	-1.45
-0.03	-1.45
-0.03	-1.44
-0.02	-1.41
0.1	-1.39
0.16	-1.39
0.19	-1.37
0.21	-1.35
0.23	-1.35
0.24	-1.33
0.27	-1.31
0.37	-1.28
0.46	-1.25
0.47	-1.24
0.51	-1.24
0.56	-1.23
0.6	-1.22
0.61	-1.21
0.62	-1.2
0.65	-1.19
0.76	-1.16
0.79	-1.14
0.97	-1.14
0.99	-1.13
1.01	-1.11
1.06	-1.1
1.32	-1.09
1.4	-1.09
1.73	-1.08
	-1.05
	-1.04
	-1.03
	-1.02
	-1.02
	-1.02
	-1.01
	-1
	-0.97
	-0.96
	-0.96
	-0.94
	-0.91
	-0.9
	-0.89
	-0.88
	-0.86
	-0.84
	-0.84
	-0.83
	-0.81
	-0.8
	-0.79
	-0.78
	-0.76
	-0.76
	-0.76
	-0.75
	-0.73
	-0.73
	-0.7
	-0.68
	-0.67
	-0.67
	-0.67
	-0.67
	-0.66
	-0.6
	-0.6
	-0.54
	-0.54
	-0.53
	-0.52
	-0.52
	-0.51
	-0.5
	-0.49
	-0.49
	-0.47
	-0.47
	-0.46
	-0.46
	-0.46
	-0.46
	-0.45
	-0.44
	-0.44
	-0.43
	-0.43
	-0.43
	-0.42
	-0.41
	-0.4
	-0.39
	-0.39
	-0.38
	-0.38
	-0.38
	-0.37
	-0.36
	-0.36
	-0.35
	-0.33
	-0.33
	-0.33
	-0.32
	-0.3
	-0.26
	-0.25
	-0.25
	-0.23
	-0.22
	-0.21
	-0.21
	-0.19
	-0.19
	-0.19
	-0.18
	-0.18
	-0.18
	-0.18
	-0.17
	-0.17
	-0.15
	-0.15
	-0.14
	-0.13
	-0.12
	-0.11
	-0.11
	-0.09
	-0.09
	-0.06
	-0.06
	-0.05
	-0.05
	-0.05
	-0.03
	-0.03
	-0.01
	-0.01
	-0.01
	0
	0
	0.05
	0.05
	0.05
	0.05
	0.06
	0.07
	0.07
	0.07
	0.08
	0.08
	0.09
	0.09
	0.1
	0.1
	0.1
	0.11
	0.11
	0.12
	0.12
	0.13
	0.14
	0.14
	0.16
	0.17
	0.17
	0.17
	0.19
	0.21
	0.22
	0.22
	0.23
	0.24
	0.25
	0.25
	0.25
	0.29
	0.3
	0.3
	0.31
	0.31
	0.32
	0.33
	0.33
	0.34
	0.34
	0.35
	0.36
	0.36
	0.37
	0.38
	0.39
	0.39
	0.4
	0.4
	0.42
	0.42
	0.42
	0.43
	0.43
	0.45
	0.46
	0.48
	0.5
	0.52
	0.53
	0.53
	0.54
	0.54
	0.54
	0.55
	0.55
	0.57
	0.58
	0.59
	0.59
	0.59
	0.59
	0.59
	0.59
	0.61
	0.61
	0.62
	0.63
	0.63
	0.64
	0.65
	0.65
	0.66
	0.66
	0.67
	0.67
	0.67
	0.67
	0.68
	0.71
	0.71
	0.73
	0.78
	0.8
	0.81
	0.81
	0.82
	0.83
	0.87
	0.88
	0.89
	0.89
	0.9
	0.9
	0.91
	0.92
	0.93
	0.96
	0.96
	0.97
	0.97
	0.98
	0.99
	1.01
	1.02
	1.05
	1.06
	1.07
	1.08
	1.12
	1.12
	1.15
	1.16
	1.17
	1.19
	1.23
	1.26
	1.29
	1.31
	1.31
	1.31
	1.32
	1.33
	1.35
	1.35
	1.35
	1.36
	1.36
	1.37
	1.39
	1.39
	1.41
	1.42
	1.43
	1.46
	1.47
	1.48
	1.5
	1.5
	1.6
	1.61
	1.62
	1.69
	1.7
	1.77
	1.79
	1.81
	1.84
	1.84
	1.86
	1.92
	1.96
	1.99
	2.19
	2.44

## Sheet: Fig.4d
Core assemblies (n=8)	Non-important assemblies (n=8)
1.52662	1.64167
1.49335	1.45593
1.45082	1.33509
1.21647	1.26353
1.15082	0.808826
1.06058	0.839796
1.06669	0.687307
1.07394	0.656673

## Sheet: Fig.4e
Cell fitness of gene KO x palbociclib	Cell fitness of gene KO x CDK6 KO
0.97	1.98578
1.32	0.714918
0.76	-0.306967
1.73	0.183589
0.6	1.23627
-0.02	1.17886
-1.1	0.504187
0.23	0.0296856
-0.35	0.726964
1.01	0.717272
0.47	-1.37876
0.56	-0.780537
-0.46	-1.62615
0.16	0.544243
-1.1	-1.96773
0.61	0.781399
-1.14	-1.65028
-0.03	0.103874

## Sheet: Fig.4f
Core assemblies (n=6)	Non-important assemblies (n=6)
0.935	-0.101
0.804	-0.213
0.52	-0.01
0.387	-0.287
0.337	-0.346
0.173	-0.292

## Sheet: Fig.4g
Core assemblies (n=6)	Non-important assemblies (n=6)
1.279	-0.227
0.424	-0.223
0.326	-0.235
0.27	0.198
0.233	0.016
0.065	0.233
