# Supplementary material for: A deep learning model of tumor cell architecture elucidates response and resistance to CDK4/6 inhibitors
Source: Nat Cancer. 2024 Mar 5;5(7):996–1009. doi: 10.1038/s43018-024-00740-1 (PMC11286358; doi:10.1038/s43018-024-00740-1)
Supplement: Supplementary file 6 — Source data for Fig. 5. [file 43018_2024_740_MOESM6_ESM.xlsx]

## Sheet: Fig5.c
	Odds ratio	UCI	LCI
MYC Amp	1.75	2.45	1.25
TERT Amp	2.08	3.03	1.43
TBL1XR1 Amp	2.08	3.03	1.43
RUNX1 Amp	2.2	4.17	1.16
KAT6A Amp	2.37	4.04	1.38
All	2.85	2.03	4.02

## Sheet: Fig5.f
	Palbociclib (-)						Palbociclib (+)
TBL1XR1	0.820095	0.847544	0.819583	1.16963	1.14025	1.2007	1.48436	1.17049	1.47845	3.5618	3.79967	3.90262
KAT6A	0.780403	0.82827	0.720147	1.14815	1.14883	1.12728	1.02975	1.7057	1.99797	3.58588	3.46122	3.15381
RUNX1	0.91873	0.79747	0.997458	0.757349	0.696228	0.739218	1.26749	1.9556	1.88252	0.815459	1.45376	1.8887
TERT	0.916252	1.00411	0.993074	1.22626	1.16248	1.30243	0.807775	0.882861	0.690364	1.59126	1.79751	3.59009
MYC	0.974227	0.998039	1.03045	0.585134	0.560106	0.66511	0.826227	0.834082	0.984295	0.608376	0.685354	0.770687

## Sheet: Fig5.g
	Palbociclib (-)							Palbociclib (+)
TBL1XR1	0.603184	1.15092	0.937275	1.18836	1.17158	1.24272	0.700995	4.13634	2.17004	0.836535	1.67946	1.20813	4.2555	0.717221
KAT6A	0.649038	1.14384	1.14106	1.12379	1.09764	1.44707	0.621566	3.2968	2.27654	1.10276	2.0966	0.900065	4.68225	0.733994
