# Supplementary material for: A deep learning model of tumor cell architecture elucidates response and resistance to CDK4/6 inhibitors
Source: Nat Cancer. 2024 Mar 5;5(7):996–1009. doi: 10.1038/s43018-024-00740-1 (PMC11286358; doi:10.1038/s43018-024-00740-1)
Supplement: Supplementary file 7 — Source data for Extended Data Fig. 2. [file 43018_2024_740_MOESM7_ESM.xlsx]

## Sheet: Extended Fig.2a
Drug	NeST-VNN	Elastic-net	ANN	RandomForest
Palbociclib	0.333755	0.23589	0.25567	0.313499
Trametinib	0.281924	0.127765	0.122053	0.207357
parthenolide	0.0919002	0.0606912	0.030392	0.0884793
Dabrafenib	0.32554	0.237044	0.103037	0.264103
nutlin-3A	0.615052	0.55586	0.439981	0.637201
etoposide	0.260069	0.229874	0.19469	0.277297
paclitaxel	0.162218	0.0709086	0.0560928	0.136213
Rapamycin	0.166272	0.0879525	0.0806339	0.146521
Olaparib	0.212632	0.161308	0.170321	0.207695
Temsirolimus	0.107293	0.144083	0.112051	0.157697
MK-2206	0.207275	0.0950978	0.0822081	0.106315
Gefitinib	0.0942882	-0.0109805	0.0127856	0.0587388
Ursolic-acid	0.111869	0.0525417	-0.0632773	0.148162
Crizotinib	0.105488	-0.0135638	0.0282399	0.0627911
N-4-(1-BENZOYLPIPERIDIN-4-YL)BUTYL-3-PYRIDIN-3-YLPROPANAMIDE	0.153397	0.0346689	0.0138153	0.122148
Salermide	0.00515993	0.0239006	0.00142382	0.0087035
200484-11-3	0.181446	0.143755	0.107317	0.16842
BRD6708	0.0903308	0.0181834	0.0482107	0.0862234
BRD-K41087962-001-01-7	0.101966	-0.0342447	0.0680449	0.0820742
PIK-75	0.0657058	0.0614398	0.00264952	0.044941
ML-210	0.270187	0.271645	0.221426	0.307283
Panduratin-A	0.0228157	0.171381	0.0772438	0.0579095
Daporinad	0.222213	0.166901	0.122885	0.192471
67200-34-4	0.0375515	0.0382627	0.0845354	0.094979
Bosutinib	0.0925046	0.0374365	0.00483225	0.0710427
AM580	-0.030256	0.0688941	0.0279987	0.0884531
STF-31	0.150314	0.108986	0.027267	0.0980893
IDARUBICIN	-0.0110224	nan	0.0873196	0.0186043
Dasatinib	0.187597	0.100558	0.100587	0.176399
Austocystin-D	0.285478	nan	0.212861	0.19956
Ro-28-1675	0.126189	0.238699	0.0916993	0.166802
AZD5991	0.289563	0.123411	0.176781	0.259978
Aacocf3	0.133714	0.0745985	0.0869571	0.0605274
CD-1530	-0.0138183	0.037763	0.0230668	0.00114155
ERASTIN	0.110994	0.164819	0.0796424	0.187085
CHEBI:94110	0.103301	0.0858334	-0.029771	0.0799028
prima-1	0.303711	0.283964	0.181541	0.292195
RITA	0.293288	0.210285	0.193376	0.265363
methotrexate	0.220934	0.0913702	0.110454	0.171085
Compound-10b	0.0605378	0.176762	0.142004	0.119441
Afatinib	0.139872	0.0178416	0.0273285	0.0873383
SpOx1_002925	0.0704257	nan	-0.00543659	-0.0305637
Manumycin-A	0.340013	0.174869	0.117113	0.251608
Silmitasertib	-0.0308453	0.025275	-0.0107107	-0.032982
ml320	0.263481	0.0940023	0.0729927	0.208666
GPP78	0.180567	0.131585	0.06841	0.133157
1170689-68-5	0.177831	0.0487845	0.0212081	0.174194
Navitoclax	0.305619	0.151427	0.131091	0.18148
GW843682X	0.229798	0.144946	0.177335	0.254911
Canertinib	0.134558	0.034214	-0.00780682	0.026541
CI-976	0.0832923	0.0610642	0.0931691	0.0415369

## Sheet: Extended Fig.2b
Drug	NeST-VNN	Elastic-net	ANN	RandomForest
Palbociclib	0.333755	0.23589	0.25567	0.313499
Trametinib	0.281924	0.127765	0.122053	0.207357
parthenolide	0.0919002	0.0606912	0.030392	0.0884793
Dabrafenib	0.32554	0.237044	0.103037	0.264103
nutlin-3A	0.615052	0.55586	0.439981	0.637201
etoposide	0.260069	0.229874	0.19469	0.277297
paclitaxel	0.162218	0.0709086	0.0560928	0.136213
Rapamycin	0.166272	0.0879525	0.0806339	0.146521
Olaparib	0.212632	0.161308	0.170321	0.207695
Temsirolimus	0.107293	0.144083	0.112051	0.157697
MK-2206	0.207275	0.0950978	0.0822081	0.106315
Gefitinib	0.0942882	-0.0109805	0.0127856	0.0587388
Ursolic-acid	0.111869	0.0525417	-0.0632773	0.148162
Crizotinib	0.105488	-0.0135638	0.0282399	0.0627911
N-4-(1-BENZOYLPIPERIDIN-4-YL)BUTYL-3-PYRIDIN-3-YLPROPANAMIDE	0.153397	0.0346689	0.0138153	0.122148
Salermide	0.00515993	0.0239006	0.00142382	0.0087035
200484-11-3	0.181446	0.143755	0.107317	0.16842
BRD6708	0.0903308	0.0181834	0.0482107	0.0862234
BRD-K41087962-001-01-7	0.101966	-0.0342447	0.0680449	0.0820742
PIK-75	0.0657058	0.0614398	0.00264952	0.044941
ML-210	0.270187	0.271645	0.221426	0.307283
Panduratin-A	0.0228157	0.171381	0.0772438	0.0579095
Daporinad	0.222213	0.166901	0.122885	0.192471
67200-34-4	0.0375515	0.0382627	0.0845354	0.094979
Bosutinib	0.0925046	0.0374365	0.00483225	0.0710427
AM580	-0.030256	0.0688941	0.0279987	0.0884531
STF-31	0.150314	0.108986	0.027267	0.0980893
IDARUBICIN	-0.0110224	nan	0.0873196	0.0186043
Dasatinib	0.187597	0.100558	0.100587	0.176399
Austocystin-D	0.285478	nan	0.212861	0.19956
Ro-28-1675	0.126189	0.238699	0.0916993	0.166802
AZD5991	0.289563	0.123411	0.176781	0.259978
Aacocf3	0.133714	0.0745985	0.0869571	0.0605274
CD-1530	-0.0138183	0.037763	0.0230668	0.00114155
ERASTIN	0.110994	0.164819	0.0796424	0.187085
CHEBI:94110	0.103301	0.0858334	-0.029771	0.0799028
prima-1	0.303711	0.283964	0.181541	0.292195
RITA	0.293288	0.210285	0.193376	0.265363
methotrexate	0.220934	0.0913702	0.110454	0.171085
Compound-10b	0.0605378	0.176762	0.142004	0.119441
Afatinib	0.139872	0.0178416	0.0273285	0.0873383
SpOx1_002925	0.0704257	nan	-0.00543659	-0.0305637
Manumycin-A	0.340013	0.174869	0.117113	0.251608
Silmitasertib	-0.0308453	0.025275	-0.0107107	-0.032982
ml320	0.263481	0.0940023	0.0729927	0.208666
GPP78	0.180567	0.131585	0.06841	0.133157
1170689-68-5	0.177831	0.0487845	0.0212081	0.174194
Navitoclax	0.305619	0.151427	0.131091	0.18148
GW843682X	0.229798	0.144946	0.177335	0.254911
Canertinib	0.134558	0.034214	-0.00780682	0.026541
CI-976	0.0832923	0.0610642	0.0931691	0.0415369

## Sheet: Extended Fig.2c
NeST-VNN	ANN	RandomForest	ElasticNet
0.418655	0.357145	0.447072	0.336935
0.274512	0.23086	0.270768	0.184241
0.367038	0.280273	0.338156	0.30141
0.309425	0.254202	0.292139	0.198665
0.299144	0.15587	0.219359	0.158198

## Sheet: Extended Fig.2d
cell_line	pred (Resistant)	true (Resistant)		pred (Sensitive)	true (Sensitive)
KY821_HAEMATOPOIETIC_AND_LYMPHOID_TISSUE1	0.63713	-1		-0.63713	1
647V_URINARY_TRACT1	0.72657	1		-0.72657	-1
HCC1599_BREAST1	0.84043	1		-0.84043	-1
GRST_HAEMATOPOIETIC_AND_LYMPHOID_TISSUE1	0.75839	-1		-0.75839	1
EB3_HAEMATOPOIETIC_AND_LYMPHOID_TISSUE1	0.75529	1		-0.75529	-1
COLO824_BREAST1	0.84234	1		-0.84234	-1
UMUC3_URINARY_TRACT1	0.7201	1		-0.7201	-1
KU812_HAEMATOPOIETIC_AND_LYMPHOID_TISSUE1	0.7486	-1		-0.7486	1
HCC1187_BREAST1	0.84108	1		-0.84108	-1
BB65RCC_KIDNEY1	0.63425	-1		-0.63425	1
SUDHL5_HAEMATOPOIETIC_AND_LYMPHOID_TISSUE1	0.72217	-1		-0.72217	1
KARPAS299_HAEMATOPOIETIC_AND_LYMPHOID_TISSUE1	0.75124	-1		-0.75124	1
CAL54_KIDNEY1	0.7943	-1		-0.7943	1
KE37_HAEMATOPOIETIC_AND_LYMPHOID_TISSUE1	0.53633	-1		-0.53633	1
GDM1_HAEMATOPOIETIC_AND_LYMPHOID_TISSUE1	0.71724	1		-0.71724	-1
SCC15_UPPER_AERODIGESTIVE_TRACT1	0.8144	1		-0.8144	-1
CHP126_AUTONOMIC_GANGLIA1	0.70333	-1		-0.70333	1
MV411_HAEMATOPOIETIC_AND_LYMPHOID_TISSUE1	0.71421	-1		-0.71421	1
LS180_LARGE_INTESTINE1	0.76068	-1		-0.76068	1
NB6_AUTONOMIC_GANGLIA1	0.73881	-1		-0.73881	1
T47D_BREAST1	0.80718	-1		-0.80718	1
NALM6_HAEMATOPOIETIC_AND_LYMPHOID_TISSUE1	0.64338	-1		-0.64338	1
CCRFCEM_HAEMATOPOIETIC_AND_LYMPHOID_TISSUE1	0.5566	-1		-0.5566	1
SISO_CERVIX1	0.79659	1		-0.79659	-1
MFHINO_SOFT_TISSUE1	0.75042	-1		-0.75042	1
HCC1187_BREAST2	0.84108	1		-0.84108	-1
697_HAEMATOPOIETIC_AND_LYMPHOID_TISSUE1	0.68877	-1		-0.68877	1
NCIH1694_LUNG1	0.84105	1		-0.84105	-1
NCIH1836_LUNG1	0.80517	1		-0.80517	-1
IGROV1_OVARY2	0.81501	-1		-0.81501	1
EW3_BONE1	0.65629	-1		-0.65629	1
D263MG_CENTRAL_NERVOUS_SYSTEM1	0.78038	-1		-0.78038	1
GCIY_STOMACH1	0.79134	1		-0.79134	-1
NCIH2591_PLEURA1	0.78643	-1		-0.78643	1
CAL54_KIDNEY2	0.7943	-1		-0.7943	1
LN405_CENTRAL_NERVOUS_SYSTEM2	0.75777	1		-0.75777	-1
NCIH1155_LUNG2	0.78147	1		-0.78147	-1
SKLU1_LUNG1	0.80795	-1		-0.80795	1
CORL279_LUNG2	0.82173	1		-0.82173	-1
EMCBAC2_LUNG1	0.70371	-1		-0.70371	1
MHHNB11_AUTONOMIC_GANGLIA1	0.727	-1		-0.727	1
NCIH1993_LUNG1	0.82618	1		-0.82618	-1
NCIH810_LUNG1	0.80753	1		-0.80753	-1
HT1080_SOFT_TISSUE1	0.69497	-1		-0.69497	1
SUDHL10_HAEMATOPOIETIC_AND_LYMPHOID_TISSUE1	0.73632	-1		-0.73632	1
OVCAR5_OVARY1	0.75186	-1		-0.75186	1
NCIH716_LARGE_INTESTINE1	0.77774	-1		-0.77774	1
SF295_CENTRAL_NERVOUS_SYSTEM1	0.66955	-1		-0.66955	1
HT1080_SOFT_TISSUE2	0.69497	1		-0.69497	-1
ES3_BONE1	0.73006	-1		-0.73006	1
NCIH2029_LUNG2	0.85181	1		-0.85181	-1
WM1552C_SKIN1	0.74724	1		-0.74724	-1
A2780_OVARY2	0.70134	-1		-0.70134	1
BV173_HAEMATOPOIETIC_AND_LYMPHOID_TISSUE2	0.60382	-1		-0.60382	1
NCIH810_LUNG2	0.80753	1		-0.80753	-1
SISO_CERVIX2	0.79659	1		-0.79659	-1
BECKER_CENTRAL_NERVOUS_SYSTEM2	0.80486	-1		-0.80486	1
NCIH1688_LUNG2	0.83929	1		-0.83929	-1
NALM6_HAEMATOPOIETIC_AND_LYMPHOID_TISSUE2	0.64338	-1		-0.64338	1
P32ISH_HAEMATOPOIETIC_AND_LYMPHOID_TISSUE2	0.59193	-1		-0.59193	1
GRST_HAEMATOPOIETIC_AND_LYMPHOID_TISSUE2	0.75839	-1		-0.75839	1
SW872_SOFT_TISSUE2	0.84076	1		-0.84076	-1
ISTMES1_PLEURA2	0.61617	-1		-0.61617	1
NCIH196_LUNG2	0.8379	1		-0.8379	-1
NB4_HAEMATOPOIETIC_AND_LYMPHOID_TISSUE1	0.79101	-1		-0.79101	1
JVM3_HAEMATOPOIETIC_AND_LYMPHOID_TISSUE2	0.6732	-1		-0.6732	1
C33A_CERVIX2	0.78487	1		-0.78487	-1
647V_URINARY_TRACT2	0.72657	1		-0.72657	-1
CORL311_LUNG1	0.77346	1		-0.77346	-1
FTC133_THYROID1	0.81562	1		-0.81562	-1
LB2241RCC_KIDNEY1	0.67633	-1		-0.67633	1
TE8_OESOPHAGUS2	0.79691	-1		-0.79691	1
RKN_SOFT_TISSUE2	0.76855	-1		-0.76855	1
SW1710_URINARY_TRACT2	0.70801	-1		-0.70801	1
HL60_HAEMATOPOIETIC_AND_LYMPHOID_TISSUE2	0.6968	-1		-0.6968	1
A253_SALIVARY_GLAND2	0.76956	1		-0.76956	-1
NCIH441_LUNG2	0.76575	-1		-0.76575	1
HCC1569_BREAST2	0.84349	1		-0.84349	-1
KON_UPPER_AERODIGESTIVE_TRACT1	0.76513	-1		-0.76513	1
KU812_HAEMATOPOIETIC_AND_LYMPHOID_TISSUE2	0.7486	-1		-0.7486	1
SIMA_AUTONOMIC_GANGLIA1	0.70965	-1		-0.70965	1
KYSE270_OESOPHAGUS2	0.82467	1		-0.82467	-1
NCIH446_LUNG1	0.82903	1		-0.82903	-1
SUDHL10_HAEMATOPOIETIC_AND_LYMPHOID_TISSUE2	0.73632	-1		-0.73632	1
HTCC3_THYROID2	0.797	-1		-0.797	1
KY821_HAEMATOPOIETIC_AND_LYMPHOID_TISSUE2	0.63713	-1		-0.63713	1
KE37_HAEMATOPOIETIC_AND_LYMPHOID_TISSUE2	0.53633	-1		-0.53633	1
NEC8_TESTIS2	0.79006	1		-0.79006	-1
H2369_PLEURA2	0.74566	-1		-0.74566	1
OSC19_UPPER_AERODIGESTIVE_TRACT1	0.7327	-1		-0.7327	1
HAL01_HAEMATOPOIETIC_AND_LYMPHOID_TISSUE1	0.63015	-1		-0.63015	1
KP2_PANCREAS2	0.81256	-1		-0.81256	1
SUDHL5_HAEMATOPOIETIC_AND_LYMPHOID_TISSUE2	0.72217	-1		-0.72217	1
HSC4_UPPER_AERODIGESTIVE_TRACT1	0.79484	1		-0.79484	-1
NCIH1876_LUNG2	0.80694	1		-0.80694	-1
CHP134_AUTONOMIC_GANGLIA2	0.75794	-1		-0.75794	1
HGC27_STOMACH1	0.78285	-1		-0.78285	1
KYSE180_OESOPHAGUS2	0.80539	1		-0.80539	-1
697_HAEMATOPOIETIC_AND_LYMPHOID_TISSUE2	0.68877	-1		-0.68877	1
MV411_HAEMATOPOIETIC_AND_LYMPHOID_TISSUE2	0.71421	-1		-0.71421	1
TCYIK_CERVIX2	0.76836	1		-0.76836	-1
SKM1_HAEMATOPOIETIC_AND_LYMPHOID_TISSUE1	0.67544	-1		-0.67544	1
HAL01_HAEMATOPOIETIC_AND_LYMPHOID_TISSUE2	0.63015	-1		-0.63015	1
CCK81_LARGE_INTESTINE2	0.77265	-1		-0.77265	1
HGC27_STOMACH2	0.78285	-1		-0.78285	1
MFE280_ENDOMETRIUM2	0.83696	1		-0.83696	-1
SUDHL8_HAEMATOPOIETIC_AND_LYMPHOID_TISSUE2	0.7712	1		-0.7712	-1
KNS62_LUNG2	0.76863	-1		-0.76863	1
KURAMOCHI_OVARY1	0.84796	1		-0.84796	-1
PA1_OVARY1	0.60645	-1		-0.60645	1
H4_CENTRAL_NERVOUS_SYSTEM1	0.68303	-1		-0.68303	1
NCIH292_LUNG1	0.71711	-1		-0.71711	1
MCCAR_HAEMATOPOIETIC_AND_LYMPHOID_TISSUE1	0.60276	1		-0.60276	-1
OAW28_OVARY1	0.84003	1		-0.84003	-1
CORL105_LUNG2	0.69791	-1		-0.69791	1
MHHPREB1_HAEMATOPOIETIC_AND_LYMPHOID_TISSUE1	0.80102	-1		-0.80102	1
LXF289_LUNG1	0.75006	-1		-0.75006	1
GAMG_CENTRAL_NERVOUS_SYSTEM1	0.8469	-1		-0.8469	1
PF382_HAEMATOPOIETIC_AND_LYMPHOID_TISSUE1	0.64913	-1		-0.64913	1
NCIH1092_LUNG1	0.85903	1		-0.85903	-1
CORL95_LUNG1	0.81185	1		-0.81185	-1
OVTOKO_OVARY1	0.82665	-1		-0.82665	1
H3118_UPPER_AERODIGESTIVE_TRACT1	0.78996	-1		-0.78996	1
SW1783_CENTRAL_NERVOUS_SYSTEM2	0.79609	1		-0.79609	-1
HS633T_SOFT_TISSUE2	0.6255	-1		-0.6255	1
L1236_HAEMATOPOIETIC_AND_LYMPHOID_TISSUE1	0.64682	1		-0.64682	-1
MDAMB453_BREAST2	0.71523	1		-0.71523	-1
22RV1_PROSTATE1	0.82966	-1		-0.82966	1
SW780_URINARY_TRACT1	0.72585	-1		-0.72585	1
SUPB15_HAEMATOPOIETIC_AND_LYMPHOID_TISSUE1	0.60489	-1		-0.60489	1
SUDHL4_HAEMATOPOIETIC_AND_LYMPHOID_TISSUE1	0.77411	1		-0.77411	-1
MSTO211H_PLEURA1	0.72106	-1		-0.72106	1
NB69_AUTONOMIC_GANGLIA1	0.70301	-1		-0.70301	1
EFM19_BREAST2	0.81813	-1		-0.81813	1
IMR5_AUTONOMIC_GANGLIA1	0.76482	-1		-0.76482	1
NCIH3122_LUNG2	0.85158	-1		-0.85158	1
ISTSL1_LUNG1	0.86569	1		-0.86569	-1
KARPAS231_HAEMATOPOIETIC_AND_LYMPHOID_TISSUE1	0.74066	1		-0.74066	-1
RCCJF_KIDNEY1	0.64549	-1		-0.64549	1
RPMI8226_HAEMATOPOIETIC_AND_LYMPHOID_TISSUE2	0.8042	-1		-0.8042	1
MKN7_STOMACH1	0.88888	1		-0.88888	-1
SNU182_LIVER1	0.81441	1		-0.81441	-1
A3KAW_HAEMATOPOIETIC_AND_LYMPHOID_TISSUE1	0.57367	-1		-0.57367	1
T24_URINARY_TRACT1	0.6331	-1		-0.6331	1
MCCAR_HAEMATOPOIETIC_AND_LYMPHOID_TISSUE2	0.60276	-1		-0.60276	1
LOUCY_HAEMATOPOIETIC_AND_LYMPHOID_TISSUE2	0.73636	-1		-0.73636	1
MZ2MEL_SKIN1	0.65498	-1		-0.65498	1
SJSA1_BONE1	0.62252	-1		-0.62252	1
IMR5_AUTONOMIC_GANGLIA2	0.76482	1		-0.76482	-1
ONS76_CENTRAL_NERVOUS_SYSTEM1	0.64063	-1		-0.64063	1
ECGI10_OESOPHAGUS2	0.86974	1		-0.86974	-1
CTV1_HAEMATOPOIETIC_AND_LYMPHOID_TISSUE1	0.40399	-1		-0.40399	1
SW962_VULVA1	0.73631	-1		-0.73631	1
MHHPREB1_HAEMATOPOIETIC_AND_LYMPHOID_TISSUE2	0.80102	-1		-0.80102	1
SKMES1_LUNG2	0.80416	-1		-0.80416	1
BC1_HAEMATOPOIETIC_AND_LYMPHOID_TISSUE1	0.70813	-1		-0.70813	1
RPMI8866_HAEMATOPOIETIC_AND_LYMPHOID_TISSUE2	0.73822	-1		-0.73822	1
NB69_AUTONOMIC_GANGLIA2	0.70301	-1		-0.70301	1
BT483_BREAST1	0.70749	1		-0.70749	-1
FUOV1_OVARY1	0.85725	1		-0.85725	-1
SUDHL6_HAEMATOPOIETIC_AND_LYMPHOID_TISSUE1	0.78694	-1		-0.78694	1
COLO800_SKIN1	0.81015	-1		-0.81015	1
TK_HAEMATOPOIETIC_AND_LYMPHOID_TISSUE2	0.84237	1		-0.84237	-1
CTV1_HAEMATOPOIETIC_AND_LYMPHOID_TISSUE2	0.40399	-1		-0.40399	1
MCF7_BREAST2	0.89087	-1		-0.89087	1
KYM1_SOFT_TISSUE1	0.65822	-1		-0.65822	1
BB30HNC_UPPER_AERODIGESTIVE_TRACT1	0.7011	-1		-0.7011	1
SKGIIIA_CERVIX2	0.68617	1		-0.68617	-1
DOTC24510_CERVIX1	0.85299	1		-0.85299	-1
SN12C_KIDNEY1	0.74414	-1		-0.74414	1
NIHOVCAR3_OVARY2	0.90173	1		-0.90173	-1
ZR7530_BREAST1	0.86637	1		-0.86637	-1
DOTC24510_CERVIX2	0.85299	1		-0.85299	-1
BL41_HAEMATOPOIETIC_AND_LYMPHOID_TISSUE2	0.71488	-1		-0.71488	1
NCIH1623_LUNG2	0.74342	1		-0.74342	-1
L363_HAEMATOPOIETIC_AND_LYMPHOID_TISSUE1	0.77317	-1		-0.77317	1
ZR7530_BREAST2	0.86637	1		-0.86637	-1
ES2_OVARY1	0.65011	-1		-0.65011	1
MHHES1_BONE1	0.76502	-1		-0.76502	1
DEL_HAEMATOPOIETIC_AND_LYMPHOID_TISSUE2	0.80424	-1		-0.80424	1
YT_HAEMATOPOIETIC_AND_LYMPHOID_TISSUE1	0.72857	-1		-0.72857	1
ME180_CERVIX1	0.7194	1		-0.7194	-1
HCC15_LUNG2	0.745	1		-0.745	-1
WSUDLCL2_HAEMATOPOIETIC_AND_LYMPHOID_TISSUE2	0.71107	-1		-0.71107	1
JHU011_UPPER_AERODIGESTIVE_TRACT1	0.69446	-1		-0.69446	1
HH_HAEMATOPOIETIC_AND_LYMPHOID_TISSUE2	0.63154	-1		-0.63154	1
YT_HAEMATOPOIETIC_AND_LYMPHOID_TISSUE2	0.72857	-1		-0.72857	1
NCIH1781_LUNG2	0.88867	1		-0.88867	-1
NCIH838_LUNG1	0.82502	-1		-0.82502	1
TE9_OESOPHAGUS2	0.71767	1		-0.71767	-1
CAL27_UPPER_AERODIGESTIVE_TRACT2	0.8124	-1		-0.8124	1
MIAPACA2_PANCREAS2	0.7287	-1		-0.7287	1
VAESBJ_SOFT_TISSUE2	0.79888	-1		-0.79888	1
HSC3_UPPER_AERODIGESTIVE_TRACT2	0.6781	-1		-0.6781	1
SUDHL6_HAEMATOPOIETIC_AND_LYMPHOID_TISSUE2	0.78694	-1		-0.78694	1
LB831BLC_URINARY_TRACT1	0.81499	1		-0.81499	-1
EBC1_LUNG1	0.73507	-1		-0.73507	1
NCIH596_LUNG1	0.82621	1		-0.82621	-1
NOMO1_HAEMATOPOIETIC_AND_LYMPHOID_TISSUE1	0.74281	-1		-0.74281	1
ESO26_OESOPHAGUS1	0.85068	1		-0.85068	-1
BE2M17_AUTONOMIC_GANGLIA1	0.72613	-1		-0.72613	1
SKMEL2_SKIN1	0.75814	1		-0.75814	-1
EFO27_OVARY1	0.55468	-1		-0.55468	1
ASPC1_PANCREAS1	0.63734	-1		-0.63734	1
BICR10_UPPER_AERODIGESTIVE_TRACT1	0.74667	-1		-0.74667	1
HOP92_LUNG1	0.78517	-1		-0.78517	1
CAMA1_BREAST2	0.66218	-1		-0.66218	1
TGW_AUTONOMIC_GANGLIA1	0.7201	-1		-0.7201	1
MOLT13_HAEMATOPOIETIC_AND_LYMPHOID_TISSUE1	0.63384	-1		-0.63384	1
OV56_OVARY1	0.62017	-1		-0.62017	1
MDAMB468_BREAST1	0.85012	1		-0.85012	-1
RS411_HAEMATOPOIETIC_AND_LYMPHOID_TISSUE1	0.63496	-1		-0.63496	1
TOV21G_OVARY1	0.71461	-1		-0.71461	1
L428_HAEMATOPOIETIC_AND_LYMPHOID_TISSUE1	0.80013	1		-0.80013	-1
MELJUSO_SKIN1	0.61393	-1		-0.61393	1
HCE4_OESOPHAGUS1	0.70907	-1		-0.70907	1
NCIH596_LUNG2	0.82621	1		-0.82621	-1
SKGT4_OESOPHAGUS2	0.6267	-1		-0.6267	1
BICR22_UPPER_AERODIGESTIVE_TRACT1	0.64077	-1		-0.64077	1
MG63_BONE2	0.81391	-1		-0.81391	1
BE13_HAEMATOPOIETIC_AND_LYMPHOID_TISSUE1	0.75125	-1		-0.75125	1
COLO668_LUNG2	0.86929	1		-0.86929	-1
CAL29_URINARY_TRACT1	0.6438	-1		-0.6438	1
RT112_URINARY_TRACT1	0.74024	-1		-0.74024	1
PCI4B_UPPER_AERODIGESTIVE_TRACT1	0.69671	-1		-0.69671	1
JHH7_LIVER1	0.69023	1		-0.69023	-1
U251MG_CENTRAL_NERVOUS_SYSTEM2	0.67839	-1		-0.67839	1
HELA_CERVIX2	0.77368	1		-0.77368	-1
NCIH2172_LUNG1	0.87665	1		-0.87665	-1
NB10_AUTONOMIC_GANGLIA1	0.68362	-1		-0.68362	1
5637_URINARY_TRACT2	0.84913	1		-0.84913	-1
BT20_BREAST1	0.87903	1		-0.87903	-1
SUIT2_PANCREAS1	0.76509	-1		-0.76509	1
KOPN8_HAEMATOPOIETIC_AND_LYMPHOID_TISSUE1	0.69388	-1		-0.69388	1
NCIH2141_LUNG1	0.81615	1		-0.81615	-1
NCIH2141_LUNG2	0.81615	1		-0.81615	-1
HUTU80_SMALL_INTESTINE1	0.62356	-1		-0.62356	1
OCILY19_HAEMATOPOIETIC_AND_LYMPHOID_TISSUE1	0.61019	-1		-0.61019	1
KYSE220_OESOPHAGUS2	0.68201	1		-0.68201	-1
KOPN8_HAEMATOPOIETIC_AND_LYMPHOID_TISSUE2	0.69388	-1		-0.69388	1
LOXIMVI_SKIN1	0.60832	-1		-0.60832	1
SW1990_PANCREAS2	0.77946	1		-0.77946	-1
ACHN_KIDNEY1	0.8021	-1		-0.8021	1
NCIH1417_LUNG1	0.86659	-1		-0.86659	1
NCIH187_LUNG1	0.77612	1		-0.77612	-1
NCIH23_LUNG1	0.8622	1		-0.8622	-1
HCC38_BREAST1	0.83394	1		-0.83394	-1
SKN_ENDOMETRIUM2	0.70285	-1		-0.70285	1
NCIH2804_PLEURA1	0.64234	-1		-0.64234	1
HCC2157_BREAST1	0.74163	1		-0.74163	-1
MOLT16_HAEMATOPOIETIC_AND_LYMPHOID_TISSUE1	0.54376	-1		-0.54376	1
MOLT16_HAEMATOPOIETIC_AND_LYMPHOID_TISSUE2	0.54376	-1		-0.54376	1
EGI1_BILIARY_TRACT1	0.60004	1		-0.60004	-1
ABC1_LUNG1	0.69982	-1		-0.69982	1
SW954_CERVIX1	0.77221	-1		-0.77221	1
HCC1954_BREAST1	0.74375	1		-0.74375	-1
JVM2_HAEMATOPOIETIC_AND_LYMPHOID_TISSUE1	0.68373	-1		-0.68373	1
JHH1_LIVER1	0.77443	1		-0.77443	-1
TYKNU_OVARY2	0.67373	-1		-0.67373	1
OSRC2_KIDNEY1	0.73798	-1		-0.73798	1
MDAMB468_BREAST2	0.85012	1		-0.85012	-1
SCH_STOMACH1	0.82997	1		-0.82997	-1
BICR22_UPPER_AERODIGESTIVE_TRACT2	0.64077	1		-0.64077	-1
HARA_LUNG2	0.80311	-1		-0.80311	1
CAL29_URINARY_TRACT2	0.6438	1		-0.6438	-1
CAL39_VULVA2	0.56761	-1		-0.56761	1
OPM2_HAEMATOPOIETIC_AND_LYMPHOID_TISSUE1	0.65301	1		-0.65301	-1
NCIH526_LUNG2	0.8598	1		-0.8598	-1
CA46_HAEMATOPOIETIC_AND_LYMPHOID_TISSUE1	0.63481	1		-0.63481	-1
M059J_CENTRAL_NERVOUS_SYSTEM2	0.78714	1		-0.78714	-1
BHT101_THYROID2	0.64849	-1		-0.64849	1
HO1N1_UPPER_AERODIGESTIVE_TRACT2	0.66432	-1		-0.66432	1
RXF393_KIDNEY1	0.73897	-1		-0.73897	1
HN_UPPER_AERODIGESTIVE_TRACT1	0.79345	-1		-0.79345	1
HCC1419_BREAST2	0.81256	1		-0.81256	-1
JIMT1_BREAST2	0.85996	1		-0.85996	-1
RS411_HAEMATOPOIETIC_AND_LYMPHOID_TISSUE2	0.63496	-1		-0.63496	1
NCIH2595_PLEURA2	0.7667	1		-0.7667	-1
KELLY_AUTONOMIC_GANGLIA1	0.82852	-1		-0.82852	1
SF539_CENTRAL_NERVOUS_SYSTEM2	0.83958	1		-0.83958	-1
SNU175_LARGE_INTESTINE1	0.83809	-1		-0.83809	1
HT1197_URINARY_TRACT2	0.78564	1		-0.78564	-1
SIHA_CERVIX2	0.82613	1		-0.82613	-1
BT549_BREAST2	0.81667	1		-0.81667	-1
SF268_CENTRAL_NERVOUS_SYSTEM1	0.75426	-1		-0.75426	1
EN_ENDOMETRIUM2	0.77839	1		-0.77839	-1
HCC202_BREAST1	0.84046	1		-0.84046	-1
HCC202_BREAST2	0.84046	1		-0.84046	-1
JEKO1_HAEMATOPOIETIC_AND_LYMPHOID_TISSUE1	0.6246	-1		-0.6246	1
JHH1_LIVER2	0.77443	1		-0.77443	-1
EW16_BONE2	0.73333	-1		-0.73333	1
OCIAML2_HAEMATOPOIETIC_AND_LYMPHOID_TISSUE2	0.70658	-1		-0.70658	1
BE13_HAEMATOPOIETIC_AND_LYMPHOID_TISSUE2	0.75125	-1		-0.75125	1
EW24_BONE1	0.76583	1		-0.76583	-1
OCILY7_HAEMATOPOIETIC_AND_LYMPHOID_TISSUE1	0.66607	-1		-0.66607	1
FLO1_OESOPHAGUS1	0.73822	-1		-0.73822	1
NCIH2066_LUNG1	0.84189	1		-0.84189	-1
CTB1_HAEMATOPOIETIC_AND_LYMPHOID_TISSUE1	0.68543	-1		-0.68543	1
786O_KIDNEY1	0.75477	-1		-0.75477	1
GA10_HAEMATOPOIETIC_AND_LYMPHOID_TISSUE1	0.65234	-1		-0.65234	1
NCIH2066_LUNG2	0.84189	1		-0.84189	-1
ALLSIL_HAEMATOPOIETIC_AND_LYMPHOID_TISSUE1	0.49478	-1		-0.49478	1
OE21_OESOPHAGUS1	0.74924	-1		-0.74924	1
T84_LARGE_INTESTINE1	0.75358	1		-0.75358	-1
NCIH520_LUNG1	0.72383	-1		-0.72383	1
RAMOS2G64C10_HAEMATOPOIETIC_AND_LYMPHOID_TISSUE1	0.69518	1		-0.69518	-1
RPMI7951_SKIN1	0.65133	-1		-0.65133	1
JAR_PLACENTA1	0.79745	1		-0.79745	-1
YKG1_CENTRAL_NERVOUS_SYSTEM1	0.67152	-1		-0.67152	1
DG75_HAEMATOPOIETIC_AND_LYMPHOID_TISSUE1	0.6678	-1		-0.6678	1
MM1S_HAEMATOPOIETIC_AND_LYMPHOID_TISSUE1	0.82813	-1		-0.82813	1
JHU022_UPPER_AERODIGESTIVE_TRACT2	0.69832	-1		-0.69832	1
G401_SOFT_TISSUE1	0.63289	-1		-0.63289	1
CGTHW1_THYROID1	0.72328	-1		-0.72328	1
NCIH1651_LUNG1	0.77504	1		-0.77504	-1
A4FUK_HAEMATOPOIETIC_AND_LYMPHOID_TISSUE1	0.70574	-1		-0.70574	1
NCIH2135_LUNG1	0.74146	1		-0.74146	-1
NCIH2818_PLEURA1	0.76866	-1		-0.76866	1
VAL_HAEMATOPOIETIC_AND_LYMPHOID_TISSUE1	0.64819	-1		-0.64819	1
TCCSUP_URINARY_TRACT1	0.58292	1		-0.58292	-1
NCIH1304_LUNG1	0.81465	1		-0.81465	-1
ES7_BONE2	0.75103	-1		-0.75103	1
NCIH2227_LUNG1	0.8138	1		-0.8138	-1
T98G_CENTRAL_NERVOUS_SYSTEM1	0.68861	-1		-0.68861	1
PANC0203_PANCREAS1	0.72715	-1		-0.72715	1
RCK8_HAEMATOPOIETIC_AND_LYMPHOID_TISSUE1	0.78531	1		-0.78531	-1
GA10_HAEMATOPOIETIC_AND_LYMPHOID_TISSUE2	0.65234	-1		-0.65234	1
LP1_HAEMATOPOIETIC_AND_LYMPHOID_TISSUE1	0.81341	1		-0.81341	-1
KMH2_THYROID1	0.79946	1		-0.79946	-1
KOSC2CL343_UPPER_AERODIGESTIVE_TRACT1	0.789	-1		-0.789	1
NCIH929_HAEMATOPOIETIC_AND_LYMPHOID_TISSUE1	0.79382	-1		-0.79382	1
HT1376_URINARY_TRACT1	0.79857	1		-0.79857	-1
CHP212_AUTONOMIC_GANGLIA1	0.70163	-1		-0.70163	1
SW620_LARGE_INTESTINE1	0.77747	-1		-0.77747	1
BALL1_HAEMATOPOIETIC_AND_LYMPHOID_TISSUE1	0.80173	-1		-0.80173	1
DMS79_LUNG1	0.84307	1		-0.84307	-1
P31FUJ_HAEMATOPOIETIC_AND_LYMPHOID_TISSUE1	0.78601	1		-0.78601	-1
EJM_HAEMATOPOIETIC_AND_LYMPHOID_TISSUE1	0.80699	1		-0.80699	-1
OCIAML3_HAEMATOPOIETIC_AND_LYMPHOID_TISSUE1	0.74374	-1		-0.74374	1
HT3_CERVIX1	0.82736	1		-0.82736	-1
RAMOS2G64C10_HAEMATOPOIETIC_AND_LYMPHOID_TISSUE2	0.69518	-1		-0.69518	1
HOS_BONE1	0.76439	-1		-0.76439	1
GB1_CENTRAL_NERVOUS_SYSTEM2	0.75331	-1		-0.75331	1
RPMI8402_HAEMATOPOIETIC_AND_LYMPHOID_TISSUE1	0.67801	-1		-0.67801	1
SKNAS_AUTONOMIC_GANGLIA1	0.62176	-1		-0.62176	1
KM12_LARGE_INTESTINE1	0.76358	-1		-0.76358	1
DKMG_CENTRAL_NERVOUS_SYSTEM2	0.80245	-1		-0.80245	1
MS751_CERVIX1	0.83088	1		-0.83088	-1
CMLT1_HAEMATOPOIETIC_AND_LYMPHOID_TISSUE1	0.6067	-1		-0.6067	1
H290_PLEURA1	0.64441	-1		-0.64441	1
MYM12_HAEMATOPOIETIC_AND_LYMPHOID_TISSUE1	0.58952	-1		-0.58952	1
MC116_HAEMATOPOIETIC_AND_LYMPHOID_TISSUE1	0.79519	1		-0.79519	-1
YH13_CENTRAL_NERVOUS_SYSTEM1	0.76048	-1		-0.76048	1
MOLM13_HAEMATOPOIETIC_AND_LYMPHOID_TISSUE1	0.75375	-1		-0.75375	1
GI1_CENTRAL_NERVOUS_SYSTEM1	0.70183	1		-0.70183	-1
SU8686_PANCREAS1	0.64793	1		-0.64793	-1
JM1_HAEMATOPOIETIC_AND_LYMPHOID_TISSUE1	0.82101	-1		-0.82101	1
NCIH1341_LUNG2	0.81517	1		-0.81517	-1
IHH4_THYROID1	0.57592	-1		-0.57592	1
DND41_HAEMATOPOIETIC_AND_LYMPHOID_TISSUE2	0.67088	-1		-0.67088	1
DMS53_LUNG2	0.78355	-1		-0.78355	1
KMS12BM_HAEMATOPOIETIC_AND_LYMPHOID_TISSUE1	0.78063	-1		-0.78063	1
OCIAML3_HAEMATOPOIETIC_AND_LYMPHOID_TISSUE2	0.74374	-1		-0.74374	1
NCIH1048_LUNG1	0.7827	1		-0.7827	-1
G401_SOFT_TISSUE2	0.63289	-1		-0.63289	1
OCIAML5_HAEMATOPOIETIC_AND_LYMPHOID_TISSUE2	0.56316	-1		-0.56316	1
HEL_HAEMATOPOIETIC_AND_LYMPHOID_TISSUE1	0.73428	-1		-0.73428	1
WM35_SKIN2	0.77766	-1		-0.77766	1
JSC1_HAEMATOPOIETIC_AND_LYMPHOID_TISSUE2	0.64409	-1		-0.64409	1
EM2_HAEMATOPOIETIC_AND_LYMPHOID_TISSUE1	0.72858	-1		-0.72858	1
NCIH720_LUNG1	0.82379	1		-0.82379	-1
RPMI8402_HAEMATOPOIETIC_AND_LYMPHOID_TISSUE2	0.67801	-1		-0.67801	1
PCI38_UPPER_AERODIGESTIVE_TRACT1	0.7353	-1		-0.7353	1
HT3_CERVIX2	0.82736	1		-0.82736	-1
SR786_HAEMATOPOIETIC_AND_LYMPHOID_TISSUE1	0.67514	-1		-0.67514	1
CROAP2_HAEMATOPOIETIC_AND_LYMPHOID_TISSUE1	0.71738	-1		-0.71738	1
NCIH520_LUNG2	0.72383	-1		-0.72383	1
J82_URINARY_TRACT1	0.76034	1		-0.76034	-1
CMLT1_HAEMATOPOIETIC_AND_LYMPHOID_TISSUE2	0.6067	-1		-0.6067	1
SR786_HAEMATOPOIETIC_AND_LYMPHOID_TISSUE2	0.67514	-1		-0.67514	1
JHOS3_OVARY1	0.84828	1		-0.84828	-1
CAL51_BREAST2	0.66479	-1		-0.66479	1
RKO_LARGE_INTESTINE1	0.75709	-1		-0.75709	1
PL4_PANCREAS2	0.77742	1		-0.77742	-1
MOLT4_HAEMATOPOIETIC_AND_LYMPHOID_TISSUE2	0.70977	-1		-0.70977	1
NCIH1048_LUNG2	0.7827	1		-0.7827	-1
C4I_CERVIX2	0.75384	1		-0.75384	-1
ML2_HAEMATOPOIETIC_AND_LYMPHOID_TISSUE2	0.67655	-1		-0.67655	1
CS1_BONE2	0.67935	-1		-0.67935	1
NCIH1105_LUNG1	0.86009	1		-0.86009	-1
HCC1500_BREAST2	0.80536	1		-0.80536	-1
TE1_OESOPHAGUS2	0.81917	1		-0.81917	-1
IM9_HAEMATOPOIETIC_AND_LYMPHOID_TISSUE2	0.62555	1		-0.62555	-1
A375_SKIN2	0.66418	-1		-0.66418	1
PL21_HAEMATOPOIETIC_AND_LYMPHOID_TISSUE1	0.73397	-1		-0.73397	1
HEC1_ENDOMETRIUM2	0.82415	1		-0.82415	-1
KM12_LARGE_INTESTINE2	0.76358	-1		-0.76358	1
SKHEP1_LIVER2	0.7626	-1		-0.7626	1
MOGGUVW_CENTRAL_NERVOUS_SYSTEM2	0.79141	-1		-0.79141	1
NCIH1563_LUNG2	0.75816	1		-0.75816	-1
KPNYS_AUTONOMIC_GANGLIA1	0.62833	-1		-0.62833	1
NCIH747_LARGE_INTESTINE1	0.7995	-1		-0.7995	1
GI1_CENTRAL_NERVOUS_SYSTEM2	0.70183	1		-0.70183	-1
JURKAT_HAEMATOPOIETIC_AND_LYMPHOID_TISSUE1	0.78177	-1		-0.78177	1
HSC39_STOMACH1	0.72842	-1		-0.72842	1
PL18_PANCREAS1	0.80357	1		-0.80357	-1
GMEL_SKIN1	0.7381	-1		-0.7381	1
EW13_BONE1	0.79596	1		-0.79596	-1
KPNYN_AUTONOMIC_GANGLIA1	0.58949	1		-0.58949	-1
NB14_AUTONOMIC_GANGLIA1	0.75145	-1		-0.75145	1
HUH1_LIVER1	0.76254	-1		-0.76254	1
D283MED_CENTRAL_NERVOUS_SYSTEM1	0.77738	-1		-0.77738	1
SW1116_LARGE_INTESTINE1	0.77368	1		-0.77368	-1
JURLMK1_HAEMATOPOIETIC_AND_LYMPHOID_TISSUE1	0.66759	-1		-0.66759	1
CAL62_THYROID1	0.72046	-1		-0.72046	1
ES8_BONE1	0.74047	-1		-0.74047	1
DOV13_OVARY1	0.8079	-1		-0.8079	1
OVCAR4_OVARY1	0.82683	1		-0.82683	-1
LAMA84_HAEMATOPOIETIC_AND_LYMPHOID_TISSUE1	0.79074	-1		-0.79074	1
NUDUL1_HAEMATOPOIETIC_AND_LYMPHOID_TISSUE1	0.78914	-1		-0.78914	1
A549_LUNG1	0.65369	-1		-0.65369	1
SW1116_LARGE_INTESTINE2	0.77368	1		-0.77368	-1
BFTC909_KIDNEY1	0.72326	-1		-0.72326	1
DB_HAEMATOPOIETIC_AND_LYMPHOID_TISSUE1	0.74924	-1		-0.74924	1
KLE_ENDOMETRIUM1	0.77641	1		-0.77641	-1
NCIH1703_LUNG1	0.75406	-1		-0.75406	1
CALU3_LUNG1	0.80133	1		-0.80133	-1
NCIH2347_LUNG1	0.70777	1		-0.70777	-1
TT2609C02_THYROID1	0.7709	-1		-0.7709	1
HDQP1_BREAST2	0.83116	1		-0.83116	-1
RCCJW_KIDNEY1	0.73309	-1		-0.73309	1
P12ICHIKAWA_HAEMATOPOIETIC_AND_LYMPHOID_TISSUE1	0.73573	-1		-0.73573	1
NCIH661_LUNG1	0.75823	1		-0.75823	-1
LB1047RCC_KIDNEY1	0.69392	-1		-0.69392	1
OVISE_OVARY1	0.72928	1		-0.72928	-1
HS578T_BREAST2	0.78753	-1		-0.78753	1
ES1_BONE1	0.7122	-1		-0.7122	1
HUO3N1_BONE1	0.7548	1		-0.7548	-1
NKM1_HAEMATOPOIETIC_AND_LYMPHOID_TISSUE1	0.55564	-1		-0.55564	1
HCC70_BREAST2	0.83698	1		-0.83698	-1
KARPAS45_HAEMATOPOIETIC_AND_LYMPHOID_TISSUE1	0.63789	-1		-0.63789	1
RMGI_OVARY2	0.74657	-1		-0.74657	1
SNB75_CENTRAL_NERVOUS_SYSTEM1	0.78368	1		-0.78368	-1
DB_HAEMATOPOIETIC_AND_LYMPHOID_TISSUE2	0.74924	-1		-0.74924	1
MONOMAC6_HAEMATOPOIETIC_AND_LYMPHOID_TISSUE1	0.81875	-1		-0.81875	1
MOT_HAEMATOPOIETIC_AND_LYMPHOID_TISSUE2	0.52219	-1		-0.52219	1
P30OHK_HAEMATOPOIETIC_AND_LYMPHOID_TISSUE1	0.53923	-1		-0.53923	1
SAS_UPPER_AERODIGESTIVE_TRACT2	0.77422	-1		-0.77422	1
EOL1_HAEMATOPOIETIC_AND_LYMPHOID_TISSUE2	0.47575	-1		-0.47575	1
RCHACV_HAEMATOPOIETIC_AND_LYMPHOID_TISSUE1	0.67336	-1		-0.67336	1
D283MED_CENTRAL_NERVOUS_SYSTEM2	0.77738	-1		-0.77738	1
EB2_HAEMATOPOIETIC_AND_LYMPHOID_TISSUE2	0.70884	1		-0.70884	-1
JIYOYEP2003_HAEMATOPOIETIC_AND_LYMPHOID_TISSUE2	0.63591	-1		-0.63591	1
REH_HAEMATOPOIETIC_AND_LYMPHOID_TISSUE1	0.71818	-1		-0.71818	1
TGBC11TKB_STOMACH1	0.71768	1		-0.71768	-1
LS1034_LARGE_INTESTINE1	0.74458	1		-0.74458	-1
HCC1937_BREAST2	0.83585	1		-0.83585	-1
OMC1_CERVIX1	0.75919	1		-0.75919	-1
CORL23_LUNG2	0.7738	-1		-0.7738	1
DBTRG05MG_CENTRAL_NERVOUS_SYSTEM1	0.66869	1		-0.66869	-1
PC3_PROSTATE1	0.77174	-1		-0.77174	1
PCI30_UPPER_AERODIGESTIVE_TRACT1	0.6994	-1		-0.6994	1
HEY_OVARY1	0.61581	-1		-0.61581	1
LN229_CENTRAL_NERVOUS_SYSTEM2	0.72031	1		-0.72031	-1
NUGC3_STOMACH2	0.76346	-1		-0.76346	1
KYSE150_OESOPHAGUS1	0.80777	-1		-0.80777	1
KARPAS45_HAEMATOPOIETIC_AND_LYMPHOID_TISSUE2	0.63789	-1		-0.63789	1
P12ICHIKAWA_HAEMATOPOIETIC_AND_LYMPHOID_TISSUE2	0.73573	-1		-0.73573	1
LU165_LUNG2	0.82599	1		-0.82599	-1
MEWO_SKIN2	0.75966	-1		-0.75966	1
A101D_SKIN2	0.71699	-1		-0.71699	1
LAMA84_HAEMATOPOIETIC_AND_LYMPHOID_TISSUE2	0.79074	-1		-0.79074	1
ES1_BONE2	0.7122	-1		-0.7122	1
HSC39_STOMACH2	0.72842	-1		-0.72842	1
RO82W1_THYROID2	0.78144	-1		-0.78144	1
JURLMK1_HAEMATOPOIETIC_AND_LYMPHOID_TISSUE2	0.66759	-1		-0.66759	1
OACM51_OESOPHAGUS2	0.78655	1		-0.78655	-1
A204_SOFT_TISSUE2	0.6273	-1		-0.6273	1
CHSA8926_BONE2	0.71554	1		-0.71554	-1
BFTC905_URINARY_TRACT2	0.5597	-1		-0.5597	1
SKLMS1_SOFT_TISSUE2	0.79895	-1		-0.79895	1
PC3_PROSTATE2	0.77174	1		-0.77174	-1
OVK18_OVARY1	0.74973	-1		-0.74973	1
NAMALWA_HAEMATOPOIETIC_AND_LYMPHOID_TISSUE2	0.73908	-1		-0.73908	1
CAL62_THYROID2	0.72046	1		-0.72046	-1
NKM1_HAEMATOPOIETIC_AND_LYMPHOID_TISSUE2	0.55564	-1		-0.55564	1
WIL2NS_HAEMATOPOIETIC_AND_LYMPHOID_TISSUE2	0.75071	-1		-0.75071	1
CAL33_UPPER_AERODIGESTIVE_TRACT2	0.78078	-1		-0.78078	1

## Sheet: Extended Fig.2e
Sample_ID	RB1 mutation or deletion
GENIE-DFCI-000296-10287	0
GENIE-DFCI-000360-5963	0
GENIE-DFCI-000380-11038	0
GENIE-DFCI-000652-7020	0
GENIE-DFCI-001187-8286	0
GENIE-DFCI-001527-11768	1
GENIE-DFCI-001539-11431	1
GENIE-DFCI-001902-2649	0
GENIE-DFCI-002170-4810	0
GENIE-DFCI-002212-10231	1
GENIE-DFCI-002559-5283	0
GENIE-DFCI-002988-4834	0
GENIE-DFCI-004363-4281	0
GENIE-DFCI-005458-4917	0
GENIE-DFCI-007174-9618	1
GENIE-DFCI-008862-10400	0
GENIE-DFCI-008978-6854	0
GENIE-DFCI-009377-11590	0
GENIE-DFCI-010030-9099	0
GENIE-DFCI-010675-9446	1
GENIE-DFCI-011699-10666	0
GENIE-DFCI-025828-36037	1
GENIE-MDA-616-1409	0
GENIE-MDA-792-1797	0
GENIE-MSK-P-0000081-T02-IM6	0
GENIE-MSK-P-0000276-T01-IM3	0
GENIE-MSK-P-0000864-T01-IM3	0
GENIE-MSK-P-0000887-T01-IM3	0
GENIE-MSK-P-0000947-T01-IM3	0
GENIE-MSK-P-0000955-T01-IM3	0
GENIE-MSK-P-0001149-T01-IM3	0
GENIE-MSK-P-0001350-T01-IM3	0
GENIE-MSK-P-0001888-T01-IM3	0
GENIE-MSK-P-0001932-T01-IM3	0
GENIE-MSK-P-0001967-T01-IM3	0
GENIE-MSK-P-0002115-T01-IM3	0
GENIE-MSK-P-0002281-T02-IM5	0
GENIE-MSK-P-0002574-T01-IM3	0
GENIE-MSK-P-0002682-T01-IM3	0
GENIE-MSK-P-0002975-T02-IM5	0
GENIE-MSK-P-0003066-T01-IM5	0
GENIE-MSK-P-0003166-T02-IM5	0
GENIE-MSK-P-0003216-T01-IM5	1
GENIE-MSK-P-0003641-T01-IM5	0
GENIE-MSK-P-0003779-T01-IM5	0
GENIE-MSK-P-0004434-T01-IM5	1
GENIE-MSK-P-0005009-T02-IM5	0
GENIE-MSK-P-0005818-T01-IM5	0
GENIE-MSK-P-0006568-T01-IM5	0
GENIE-MSK-P-0007231-T01-IM5	0
GENIE-MSK-P-0007888-T01-IM5	0
GENIE-MSK-P-0008846-T01-IM5	0
GENIE-MSK-P-0009407-T01-IM5	0
GENIE-MSK-P-0010724-T01-IM5	0
GENIE-MSK-P-0010979-T02-IM5	1
GENIE-MSK-P-0011305-T01-IM5	0
GENIE-MSK-P-0011369-T01-IM5	0
GENIE-MSK-P-0012204-T01-IM5	0
GENIE-MSK-P-0012288-T01-IM5	0
GENIE-MSK-P-0013486-T01-IM5	0
GENIE-MSK-P-0014092-T01-IM5	0
GENIE-MSK-P-0014384-T01-IM6	0
GENIE-MSK-P-0014814-T01-IM6	0
GENIE-MSK-P-0014951-T01-IM6	0
GENIE-MSK-P-0014970-T01-IM6	0
GENIE-MSK-P-0015473-T01-IM6	1
GENIE-MSK-P-0015561-T01-IM6	0
GENIE-MSK-P-0016135-T01-IM6	0
GENIE-MSK-P-0016384-T01-IM6	0
GENIE-MSK-P-0016571-T01-IM6	0
GENIE-MSK-P-0016949-T01-IM6	0
GENIE-MSK-P-0018146-T01-IM6	0
GENIE-MSK-P-0018309-T01-IM6	0
GENIE-MSK-P-0018939-T01-IM6	0
GENIE-VICC-476915-unk-1	0
GENIE-VICC-500176-unk-1	0
GENIE-VICC-710683-unk-1	0
GENIE-VICC-781636-unk-1	0
GENIE-VICC-922811-unk-1	0

## Sheet: Extended Fig.2f
Sample_ID	CCND1 amplified
GENIE-DFCI-000296-10287	1
GENIE-DFCI-000360-5963	0
GENIE-DFCI-000380-11038	1
GENIE-DFCI-000652-7020	0
GENIE-DFCI-001187-8286	0
GENIE-DFCI-001527-11768	1
GENIE-DFCI-001539-11431	1
GENIE-DFCI-001902-2649	0
GENIE-DFCI-002170-4810	1
GENIE-DFCI-002212-10231	1
GENIE-DFCI-002559-5283	0
GENIE-DFCI-002988-4834	0
GENIE-DFCI-004363-4281	0
GENIE-DFCI-005458-4917	1
GENIE-DFCI-007174-9618	1
GENIE-DFCI-008862-10400	0
GENIE-DFCI-008978-6854	0
GENIE-DFCI-009377-11590	0
GENIE-DFCI-010030-9099	0
GENIE-DFCI-010675-9446	0
GENIE-DFCI-011699-10666	1
GENIE-DFCI-025828-36037	0
GENIE-MDA-616-1409	0
GENIE-MDA-792-1797	0
GENIE-MSK-P-0000081-T02-IM6	0
GENIE-MSK-P-0000276-T01-IM3	0
GENIE-MSK-P-0000864-T01-IM3	0
GENIE-MSK-P-0000887-T01-IM3	0
GENIE-MSK-P-0000947-T01-IM3	1
GENIE-MSK-P-0000955-T01-IM3	1
GENIE-MSK-P-0001149-T01-IM3	0
GENIE-MSK-P-0001350-T01-IM3	0
GENIE-MSK-P-0001888-T01-IM3	1
GENIE-MSK-P-0001932-T01-IM3	1
GENIE-MSK-P-0001967-T01-IM3	1
GENIE-MSK-P-0002115-T01-IM3	0
GENIE-MSK-P-0002281-T02-IM5	0
GENIE-MSK-P-0002574-T01-IM3	1
GENIE-MSK-P-0002682-T01-IM3	0
GENIE-MSK-P-0002975-T02-IM5	1
GENIE-MSK-P-0003066-T01-IM5	0
GENIE-MSK-P-0003166-T02-IM5	0
GENIE-MSK-P-0003216-T01-IM5	0
GENIE-MSK-P-0003641-T01-IM5	0
GENIE-MSK-P-0003779-T01-IM5	0
GENIE-MSK-P-0004434-T01-IM5	0
GENIE-MSK-P-0005009-T02-IM5	0
GENIE-MSK-P-0005818-T01-IM5	0
GENIE-MSK-P-0006568-T01-IM5	0
GENIE-MSK-P-0007231-T01-IM5	1
GENIE-MSK-P-0007888-T01-IM5	0
GENIE-MSK-P-0008846-T01-IM5	0
GENIE-MSK-P-0009407-T01-IM5	0
GENIE-MSK-P-0010724-T01-IM5	0
GENIE-MSK-P-0010979-T02-IM5	0
GENIE-MSK-P-0011305-T01-IM5	0
GENIE-MSK-P-0011369-T01-IM5	0
GENIE-MSK-P-0012204-T01-IM5	1
GENIE-MSK-P-0012288-T01-IM5	0
GENIE-MSK-P-0013486-T01-IM5	0
GENIE-MSK-P-0014092-T01-IM5	0
GENIE-MSK-P-0014384-T01-IM6	0
GENIE-MSK-P-0014814-T01-IM6	0
GENIE-MSK-P-0014951-T01-IM6	1
GENIE-MSK-P-0014970-T01-IM6	1
GENIE-MSK-P-0015473-T01-IM6	0
GENIE-MSK-P-0015561-T01-IM6	0
GENIE-MSK-P-0016135-T01-IM6	0
GENIE-MSK-P-0016384-T01-IM6	0
GENIE-MSK-P-0016571-T01-IM6	0
GENIE-MSK-P-0016949-T01-IM6	0
GENIE-MSK-P-0018146-T01-IM6	0
GENIE-MSK-P-0018309-T01-IM6	0
GENIE-MSK-P-0018939-T01-IM6	0
GENIE-VICC-476915-unk-1	0
GENIE-VICC-500176-unk-1	0
GENIE-VICC-710683-unk-1	0
GENIE-VICC-781636-unk-1	0
GENIE-VICC-922811-unk-1	0
