# Supplementary material for: A deep learning model of tumor cell architecture elucidates response and resistance to CDK4/6 inhibitors
Source: Nat Cancer. 2024 Mar 5;5(7):996–1009. doi: 10.1038/s43018-024-00740-1 (PMC11286358; doi:10.1038/s43018-024-00740-1)
Supplement: Supplementary file 8 — Source data for Extended Data Fig. 3. [file 43018_2024_740_MOESM8_ESM.xlsx]

## Sheet: Extended Data Fig.3a
Assembly ID	Assembly Importance
NEST:19	0.4482
NEST:50	0.7804
NEST:30	0.7754
NEST:155	0.6298
NEST:121	0.3012
NEST:94	0.6888
NEST:79	0.7642
NEST:70	0.7306
NEST:65	0.7626
NEST:256	0.3228
NEST:55	0.7022
NEST:52	0.5464
NEST:169	0.2856
NEST:3	0.891
NEST:24	0.4442
NEST:2	0.7198
NEST:145	0.3794
NEST	0.9976
NEST:254	0.253
NEST:38	0.8046
NEST:22	0.2388
NEST:8	0.6232
NEST:7	0.4222
NEST:5	0.6508
NEST:97	0.3466
NEST:84	0.3366
NEST:36	0.2158
NEST:29	0.3988
NEST:53	0.4602
NEST:45	0.3084
NEST:15	0.8354
NEST:4	0.8546
NEST:146	0.3288
NEST:134	0.4106
NEST:125	0.3338
NEST:58	0.7404
NEST:17	0.7794
NEST:9	0.6094
NEST:6	0.8404
NEST:168	0.4366
NEST:126	0.6744
NEST:107	0.5026
NEST:44	0.419
NEST:42	0.396
NEST:196	0.281
NEST:163	0.406
NEST:170	0.2876
NEST:150	0.7102
NEST:239	0.2602
NEST:127	0.6482
NEST:60	0.5404
NEST:193	0.6828
NEST:61	0.3312
NEST:142	0.3958
NEST:21	0.3588
NEST:108	0.4826
NEST:89	0.4684
NEST:77	0.303
NEST:132	0.7102
NEST:12	0.4858
NEST:153	0.4162
NEST:83	0.7156
NEST:138	0.3754
NEST:137	0.4722
NEST:1	0.8918
NEST:221	0.356
NEST:212	0.3478
NEST:73	0.5506
NEST:195	0.3494
NEST:105	0.3368
NEST:174	0.3902
NEST:32	0.7494
NEST:104	0.4578
NEST:182	0.3296
NEST:47	0.7106
NEST:81	0.343
NEST:199	0.689
NEST:26	0.3778
NEST:49	0.2968
NEST:117	0.6804
NEST:27	0.2208
NEST:31	0.3546
NEST:39	0.3308
NEST:202	0.112
NEST:35	0.2506
NEST:54	0.2138
NEST:48	0.2814
NEST:40	0.3312
NEST:277	0.2464
NEST:231	0.2558
NEST:130	0.7008
NEST:59	0.36
NEST:69	0.4118
NEST:63	0.2754
NEST:43	0.2124
NEST:51	0.3366
NEST:102	0.7158
NEST:293	0.6884
NEST:110	0.718
NEST:91	0.7386
NEST:82	0.3408
NEST:80	0.292
NEST:210	0.3772
NEST:119	0.6926
NEST:133	0.3036
NEST:129	0.3448
NEST:165	0.685
NEST:93	0.3712
NEST:14	0.5028
NEST:186	0.7024
NEST:177	0.6646
NEST:158	0.1722
NEST:57	0.463
NEST:10	0.8136
NEST:20	0.4264
NEST:16	0.5296
NEST:90	0.2432
NEST:85	0.7528
NEST:78	0.3836
NEST:66	0.3606
NEST:11	0.2924
NEST:23	0.3482
NEST:123	0.4142
NEST:112	0.5022
NEST:33	0.4858
NEST:13	0.491
NEST:25	0.456
NEST:18	0.586
NEST:98	0.379
NEST:92	0.4194
NEST:34	0.733

## Sheet: Extended Data Fig.3b
Clinical samples	Cell lines
0	-0.00100857
0	0.00498208
-0.00227013	-0.000358886
0	-0.00169159
0	-0.00137317
0	-0.00191463
0.00198429	-0.0044116
0	0.00466496
0.00898178	-0.00111166
0.0106848	0.00143112
0	0.0010122
0	0.000656597
0.0007777	5.97795e-05
0.0140511	0.00186577
0	-0.00219995
-0.00217017	-0.00293163
0	0.00340006
0.0115351	0.0023699
0.00995515	-0.00040744
0	0.0038571
0	-0.00645558
0	0.000992528
0.000600149	0.00148308
0.00742189	-0.0023453
0.0165175	-0.000179353
0	0.00130172
0	0.00043086
-0.00340227	0.00055768
0	0.0035294
0	0.000519498
0	0.00163705
0	0.00335142
0	0.00281661
0	0.00138174
0.00562792	0.000912186
0.0007777	-0.000584174
0.00306366	0.00154774
-0.00538966	0.00011886
-0.00913767	-8.4258e-05
-0.0129732	-0.0032065
0	0.00230001
0	-0.00078087
0	-0.00132193
0	0.00484219
0	-0.000609288
0	0.00185355
0	-0.00158424
0	-0.00128844
-0.00134931	0.000606781
0	0.0047207
-0.00275499	-0.00179632
0	-0.00197389
0	0.00245043
0	0.000755016
-0.00257058	0.00284651
0	0.000230024
0	0.00116264
0.0112848	0.00032353
-4.79577e-05	-0.00364389
0.00278806	0.000464409
0.0024665	-0.00173738
0.00816631	0.0013475
0.00590549	0.000867899
-0.0079897	0.000438201
0	-0.000269334
0	0.0023768
-0.0106796	-0.00302024
0	0.00168267
0	0.00128351
0	-0.00334112
0	0.0016186
0	-0.00220823
0.00522932	0.00473299
0	-0.00127086
0	0.00111808
0	-0.00179916
0.00521883	0.00530546
-0.00229363	0.00103684
0	0.00140679
0	0.00320925
0	0.00199724
-0.00360659	-0.00247178
-0.000656668	-0.000273024
0	-0.00134319
-0.000594948	0.00385686
0	0.00332807
0	-0.00571363
0	-0.000479907
0	0.000732611
0.0092148	0.00175885
0	0.00379927
0	-0.000295925
0	0.00283798
0	0.000784898
0	0.00172595
0.00682198	0.00101247
0.000505325	-0.00175796
0	0.00537187
0.00404278	0.00124678
0.00319702	-0.0059954
0.00320608	0.000725077
0	0.00275096
0	-0.000682736
0.0076239	-0.000635827
0.00512308	0.0023931
0	0.00186837
0	0.00291772
0	0.00307797
0	0.00109783
-0.00722956	0.00252208
0	0.000997671
0	0.0062989
0	0.00184147
0	0.00476676
0	0.00419021
0.00190811	-0.00348598
0	0.000373561
0.00650536	0.000230324
0	0.00085326
0.0120622	0.000413438
0.00239349	0.00225249
0	0.00125201
0.00068184	-0.0018986
0	0.000132441
0	-0.000128119
0	-0.00213185
0	-0.00147989
0	-0.00448922
0	0.00250267
0	0.00236559
0	-0.00165624
0	0.00362895
0	0.0010762
0.00302203	-0.0004573
0	-0.00250938
0	0.00293331
0	-0.000272269
0	-0.00150232
-0.00612169	-1.02011e-05
0.00333795	0.00288234
0	0.00123619
-0.00532596	-0.000488911
-0.00537502	0.0051494
0	-0.00208251
0	0.00296719
0	0.000402499
0	-0.00311623
0	0.000836943
0	0.00317943
0.00749177	-2.97837e-05
0	0.000597556
0	0.00163358
0	0.000162442
0	-0.00149534
0	0.000958734
0	0.00284754
0	-0.00164075
0	0.00348888
0	0.00226657
0	0.0037552
0	0.00097495
0.00965258	0.0030241
0	-0.00497888
0	0.000140965
0.0079746	0.00433977
0	0.000561838
0	-0.00178169
-0.00645293	-0.0037564
0	0.00229405
0	-0.00183664
0.00190811	0.00138994
0.00630749	-0.00321891
0	-0.000899785
-0.00228255	-0.00123205
0.000170961	0.00402038
-0.0040645	-0.000592275
0	-0.000556494
0	0.00115112
0	-0.00320183
0.0111754	0.003102
0.00609112	-0.00113234
0.00780823	-0.000246543
0	0.00313025
0.00159131	0.00397059
0	-0.00233774
-0.00402282	-0.00110654
-0.00537502	0.00304975
0	0.00447955
-0.00192469	0.00355334
0	7.28205e-05
-0.000425113	0.00259065
0	-0.000439157
0	0.00375466
0	0.00444705
0.000940719	0.00262168
0	-0.000472126
-0.00170203	5.11356e-05
0.00323423	0.00142275
0	-0.000565949
-0.00107308	-0.00127099
0	-0.00177739
0	0
0.0198291	-0.00211438
0	0.00167401
0.00212692	-0.000941297
0	0.00438264
0.00991753	-0.00198254
0.00607138	0.000690018
0	-0.00135421
0	0.000450579
0	0.00285885
0	0.0038874
0	-0.00137317
0	-0.0068677
0	-0.00250802
0	-0.00427785
0	0.00232539
0	0.00238543
0	0.00163032
0	-0.00379067
0	0.00649528
0	0.0019735
-0.000958052	-0.00169618
0	-0.00286039
0	-0.000515438
0	-0.00169618
0	-0.00169618
0	-0.001514
0	-0.000273024
0	0.00217008
0	0.000211244
0	-0.00146302
0.00453672	-0.00286474
0.0182107	0.0021936
0	-0.00477408
0.00722106	0.00196116
0	-0.00149125
0	-0.003742
0.003956	0.0012743
0	0.00496761
0.01103	0.00273244
0.01103	0.00252058
-0.000219	-0.000593749
0	-0.000316238
-0.00569772	-0.000670752
0	0.00282852
0	0.00229639
0	0.0021917
0	-0.000655957
0	0.0025466
0	0.00361179
0	0.00171815
0.00331886	-0.00224819
-0.0089082	0.00494448
0	0.00331667
0	0.0036025
0	0.000414945
0	0.00285537
0	0.00196549
0.00563502	-0.000348826
0.00190811	-0.00317963
0.000558389	0.00258367
0	-0.000461564
0	0.00248164
-0.00778178	-0.00303844
0	-0.000404238
0.00591293	0.000899959
0.00826955	-0.0011893
0	0.000152944
-0.00456376	-0.00191067
-0.0027226	0.00355221
0	0.00331009
0	0.00288162
0	0.00223389
0	-0.00277474
0	0.000540751
0	-0.00259556
0	0.000519921
0	-0.00153088
0	0
-0.00287267	0
0	-0.000754633
0	0.00259024
0	0.000155498
0	0.00132358
0	-0.00379067
0	-0.00176517
0	-0.00337787
0.000771496	-0.003622
0	0.00184007
0.00912659	0
0	0
0	0
0	0
0	0
0.00885151	0
0	0.00102059
0	0.00459093
0	0.00182211
0	-0.000351091
0	-0.000351091
0	-0.000351091
0	-9.72884e-05
0	-0.000957411
0	-0.00189213
0	0.000277823
0	0.000657587
0	0.000908488
0	-9.72884e-05
0	0.00182323
0	0.00208062
0	-0.00163182
0	0.000278222
0	0.00085465
0	0.00165431
-0.00778178	-0.00227129
0	0.000598019
0	0.00224542
0.00416327	0.00174545
0	0.00196876
0	0.000188393
0	0.00323125
0	0.000447549
0	0.000119747
0	-0.00321604
0	-0.00153812
0	-0.00153812
0	-0.00153812
0	0.0014464
0	0.00214592
0	0.000895661
0	0.00217356
0	0.00300099
-0.00347086	0.00272982
0.000742728	-0.00216898
0	0.0013007
0	-0.000453018
0.00840054	0.00296899
-0.00010408	0.00169008
0	0.00446448
0	-0.0022771
0	0.0021757
0	-0.00110865
0	0.00676248
0	0.0064048
0	0.000311836
-0.0019794	0.00210827
0	-0.00419652
-0.00246701	0.00231532
0	0.000132013
0	-0.000376333
0	-0.00688484
0	0.00391292
0	-0.00222591
0.0092172	0.00516254
0	0.00138931
0	0.00149396
0	0.000253513
0.00977868	-0.000966174
0	0.00257118
-0.00455821	-0.00385848
0	0.000526239
0	0.00107421
0	0.00101264
0.0007777	-0.000989727
0	-0.000445608
0.0203375	-0.00195061
0	-0.00714362
0	-5.86223e-05
0.004998	-0.0013923
0	-0.000217021
0	0.00127004
0	-0.0015025
0.00521883	0.00408411
0	-0.000551256
0	0.000941455
-0.00205917	0.00210228
-0.000533728	0.00141301
0	0.00476676
-0.00569118	-0.00119733
0	-0.00173487
0	-0.00316412
0	-0.0046494
0	-0.000684881
-0.00168882	0.000912014
0	-0.00258883
0	-0.00485049
0	0.00320612
0	-0.00133969
0	-0.0035398
0	-0.00162699
0	-0.00132589
0	0.000194466
-0.00512148	0.00138381
0	0.0021749
0.0031783	0.000323606
-0.0129634	-0.000180321
0	-0.00316335
-0.00650189	0.00425523
-0.00167889	-0.000438676
0	-0.00235853
-0.00374221	-1.35237e-05
0	-4.45743e-05
0	0.0062293
0	-0.000493715
0.00712577	0.00644664
0	0.00173026
0	0.00219228
0	0.000603185
0.000600149	-4.61079e-05
-0.00291982	0.00616676
0	-0.00173067
0	0.00126395
0	0.00202942
0	0.000969374
0	0.00449195
-0.000969463	0.000969248
0	0.00228445
0	0.00259566
0.00828513	0.00147042
-0.00158051	0.00341358
0	-0.00830775
0.00118926	-0.0036376
0	0.00395433
0.00118926	-0.00287194
0	0.000293806
0	-1.79705e-05
0	0.000519173
0	0.00355177
0	-0.00133969
0	-0.000463708
0	0.00231776
0.00637701	0.000308656
0	0.00204925
0.0108284	0.00100389
0	0.00278929
0.00382303	0.00312089
0	0.00148662
0	-0.000299972
0	-0.00137242
-0.00674007	0.00150752
-0.00390204	0.00501784
0	0.00405741
0	-0.00160802
0.00190811	0.00165316
0.00190811	0.000553993
0.00190811	-0.000618194
0.00766153	-0.000692289
0.00101566	0.00554433
0	0.000541473
0.00117519	0.00258837
0	0.0020713
-0.00227013	0.000583228
0.00577032	0.00191271
-0.00387318	0.000332459
0	0.00318597
0.0029962	-0.00523955
0	0.000574969
0.0198998	0.0053548
0	0.00124387
0	0.00338725
0.00269996	0.00196116
0	-0.00478093
0	-0.000768831
0	0.000415035
0.0112354	0.00220181
-0.000362016	-0.000794875
0	0.00154891
0	-0.00263725
0	-0.00144916
0	-0.00101968
0	0.00125201
0	-0.00113234
-0.00146439	-0.00110376
0	0.00250283
0	-0.0010053
-0.00731487	0.00503348
0	-0.00477832
0	0
-6.02478e-05	0.00179205
0	0.00112194
0	0.00321451
0	-0.000937457
0	0.00103581
0	0.00114772
0	-5.39639e-05
0	0.000732611
0.004998	0.000620678
0.00068184	-0.0018986
0	-0.00183319
0	0.00167373
0	0.00433265
-0.00158051	7.33154e-05
0	0.00468774
0	0.00183566
0	-0.00250773
0	0.000385251
0.00687713	-0.000493715
0	0.00315783
0	0.00414388
0.00910995	0.00232145
0	0.00303483
0	-0.000795052
0	0.00293205
0.0136622	-0.00241557
-0.0137163	-0.00499551
0	0.000980488
0	-0.00130839
0	0.000358563
0	0.00331504
0	0.00175223
0.00995515	-0.00325942
7.20468e-05	0.000578128
0.000441212	3.65074e-05
0	-0.00330415
0	0.00124784
0	-0.000973627
0	0.000923691
0	9.41682e-05
0	-0.000838266
0	0.00156652
0	0.0018342
0	0.000242234
0	-0.00092507
0	0.000537093
-0.00202842	-0.00172561
0	-0.00129906
0	-0.00101245
0	0.000916724
0.00190811	-0.00128292
0	0.00232682
0.00835712	-0.000163115
-0.0053501	-0.000300463
-0.00965358	4.80795e-05
0.00241716	-0.00362468
0.00712577	0.00512173
0.000600149	0.00423643
-0.00788376	-0.000300908
0.000813498	0.00171077
0	0.00332207
0	0.00332207
0	-0.00224819
-0.00227013	-0.000592196
0	-0.000350689
0.00434909	-0.000869892
0.0024188	0.00258622
-0.0150113	-0.000751448
0	-0.00219319
0	0.00645521
0	-0.000342636
0.00742189	-0.0080284
0	-0.00270771
0	0.00135012
0	0.00251608
0	-0.000581886
0	-0.00100314
0	-0.00260479
0	0.00536366
0	0.000783186
0	0.00195949
0	0.000980488
0.0339446	0.00602163
0	-0.000921439
-0.00317784	-0.000260786
0	0.00121702
-7.71267e-05	-0.000974914
0	-0.00322625
0	0.00266593
0	-0.00040744
0.00320494	-0.004806
0.000878255	-0.00097697
-0.00892196	0.000753982
0	0.000191714
0.000963644	0.0038173
0	0.0067718
0	0.00114481
0.00817976	0.000668745
0	0.000804214
0.000640017	0.00190781
0.00173071	0.00084816
0	0.00424028
0	0.00221203
-0.00892983	-0.000531176
0	-0.0010789
0.00272261	-0.00107703
0	0.000216954
0	-0.00232496
-0.00516051	0.00388471
0	0.000461288
0	0.00212418
0	-0.00277474
0.000575607	0.00497075
0	-0.00158261
-0.00226106	0.00104028
0	0.00139612
0	-0.00231051
0	-0.000520568
0	-0.00334437
-0.00529789	0.00421755
0	0.000631018
-0.00229363	-1.15769e-05
-0.00837745	-0.00118865
0	0.00295897
-0.00877507	0.000755871
0	0.00239501
0	0.00191837
0	-0.000884498
0	0.00354979
0	0.00259498
0	-0.007691
0	0.00278509
-0.000997889	0.00334043
0	0.00190788
0.0135172	0.00358868
0	0.00284651
0.0203375	-0.00301228
-0.00650189	0.00111642
0	0.000812354
0	0.00054405
-4.79577e-05	0.00301521
-0.0047704	-0.000938241
0	-0.00157174
0	0.000250806
0	-0.00279027
0	-0.000413694
0.000672033	-0.00320155
0.0203156	0.00308942
0.00575824	-0.00312738
0	0.00184468
0	-0.00293134
0.0060255	0.00362122
0	-0.0025386
0	-0.000135396
0.00968688	0.000798115
-0.000218365	-0.000921283
0	-0.00326553
0.000558389	0.00172063
0	0.00239501
0.00190811	-0.000814921
0	-0.00133241
0	-0.0018838
0	-0.00325414
0	-0.00209296
0.00826955	0.00375211
0	0.000242457
0.00190811	0.000445025
-0.00227013	-0.00116601
0	0.00216004
0	0.00170851
0	-0.000351091
0	-0.000351091
0	-0.00134807
0	0.00516611
0.00434694	-0.000609721
-0.00853752	0.00186202
0.000559815	0.00139402
0	-0.000533019
-0.00184292	0.000143174
0	0.000821124
0	-0.00355592
0	0.00323533
0	0.00405412
0	0.000499381
0	-9.77103e-05
0	0.00359343
0.00212692	-0.00188016
0	-0.00287881
0	0
0.00129874	0.00487243
0	0.00450136
0.00642173	0.00159635
0	0.00303449
0	-0.000729655
0	0.00131573
-0.00307709	-0.00110576
0	0.00153622
0.000600149	-0.00132533
-0.00585208	-0.000449122
0	0.00451156
0	0.00178275
0	0.00287896
0	0.00144755
0	-0.000127381
-0.012397	0.00365612
-0.00227013	0.000661868
0.0119363	0.00113799
0	0.00324475
0	-0.00146741
0	0.00417083
-0.000151982	0.00157294
0	-0.000630532
0	0.00313829
0	-0.000765798
0	0.00329714
0	0.00462272
0	0.00015945
0	0.00043193
0	0
0	0.00764779
0.0092033	0.000702044
0.0169367	0.000944197
0	-0.00174899
0	0.00684896
0.00330842	-0.00145331
0	0.00276893
0	0.00228677
0	-0.00129089
0	0.0010121
0	0.00375214
0	0.00182776
0	-0.00199853
0.000393336	0.00442191
0	0.00185046
0	0.000183164
0	-0.00381379
0	-0.000668542
0	-0.00280401
0	0.00144292

## Sheet: Extended Data Fig.3c
Clinical samples	Cell lines
0	-0.00110225
0	-2.93429e-05
-0.0199016	0.00114738
0	-4.26688e-05
0	0.00178171
0	0.000432021
0	0.0045651
0	0.0017029
0.00746186	-0.00116929
-0.0142269	-0.000832794
0	5.75211e-05
0.000264159	0.000525019
-0.000448575	-0.000527751
-0.0100673	-0.00721205
0	0.000937275
0.0107174	0.00100717
0	0.00321162
0	0.00375453
9.71296e-05	0.00027644
0	-0.0022109
0	-0.00067475
0	-0.000574713
-0.00787221	0.00185848
0.0242127	-0.00132282
-0.00611142	0.00610592
0	-0.000576664
0	-0.00476889
0	3.86528e-05
0	-0.000561827
0	0.0039771
0.0252403	0.00138148
0	0.00681342
0	0.00147243
-0.00730318	-0.00147536
0	0.00108985
-0.000448575	-0.000336357
0	0.00336904
0	0.00161498
-0.0171621	0.000244902
0.00911106	0.00378807
6.85969e-06	-0.00145298
0	0.00514097
0	0.00129083
0	-0.0029084
0	-0.00100742
0	-0.00281464
0	-0.000311133
0	0.000800925
0.00186478	0.000229351
0	0.00162646
0	0.00334716
0	0.00385281
0	0.000460179
9.71296e-05	0.000988315
9.71296e-05	0.00121335
0	-0.00306533
0	0.00188189
0.00018004	-0.000469606
0.00852296	0.00420641
-0.00404565	-0.00158584
0.0143943	0.00343535
-0.0153715	0.000685475
-0.014534	0.00117441
0.0338349	-7.23485e-05
0	0.000626347
0	-0.00146218
-0.00796251	0.00162097
0	-0.000327965
0	0.00231135
0	0.00221231
0.00397367	0.00583395
0	0.00166251
-0.00170498	0.00388157
0	-0.000259634
0	-0.00104016
-0.0113815	0.000521966
-0.00502619	0.000929472
-0.00984364	0.00213549
0	-0.000796373
0	-0.00189914
0	-0.00113221
-0.00504342	6.34209e-05
-0.00095562	0.00156237
0	-0.00193061
0.00186478	0.000104777
0	0.000423319
0	-0.00174498
0	0.00065887
0	0.00273858
0	0.00104325
0	0.000226915
0	-0.000139085
0	-0.00123109
0	0.00081074
0	-0.000941734
0	0.00376492
0.00141618	0.00125884
0	0.00957335
0	-9.90432e-05
0.00940116	0.00182689
0.00401093	-0.000239163
0	-0.00177093
0	-0.00102513
0.00226958	-0.00122236
0.011838	0.00154537
0	0.00555388
0.0284069	-0.0114097
0	-0.0138886
0	-0.00466746
0.00171924	-0.000828854
0	-0.000490352
0	-0.00437436
0	-0.00124275
0	0.00192756
0	0.000912347
-0.00382888	-0.000778976
0.00489508	-0.00327448
0.00940116	0.000838935
0	0.00145479
0.00940116	0.00812945
0.00725502	-0.00158062
0.00509437	-0.0010084
0.00302119	-0.00176771
0	0.00375357
0	5.87437e-05
0	0.00118585
0	0.00450601
0	-0.000688534
-0.00755521	-0.000489209
0	-0.00325453
0.00935694	0.000858525
0	-0.00153544
0.0137353	0.00374308
0.0138224	0.00314342
0	0.0061084
0	0.000639073
0	-0.00378672
0	0.000434017
-0.000465199	-0.00371628
0	-0.00107237
0	-9.55341e-05
0.00746186	0.00176362
0.000585474	0.0058254
0	0.00692191
0	-0.00471054
0	0.00683316
0	0.00184188
0	0.00123061
0.000264159	0.000932852
0	3.86528e-05
0	0.000961786
0	0.000694489
0	-0.000208795
0	0.00187361
0	-0.000561797
0	0.00182982
0	0.00112037
0	0.00041955
0	0.00152825
0	-0.00127666
0	0.00221608
0.0112251	0.001351
0	-0.000918689
0	-0.000446668
-0.00170498	-0.000214229
0	0.00287537
0	0.000406238
0	0.00171952
0	-0.00342211
0	0.000791637
0.00557228	-0.00106637
0	-0.00400333
0	-0.00303774
-0.00365125	0.0054657
0.00498989	-0.00646732
-0.00566074	-0.00580901
-0.00252605	-0.00273432
0	-0.000100239
0	0.000275139
0.00504579	-0.000371734
0.00940116	0.00174043
0.00769618	0.00381392
0	-0.000602006
-0.0103137	-0.000602006
0.000725076	0.00265876
0	-0.00123485
0.0108863	0.00194538
0	0.00151313
0	-0.00223105
0	-0.00214677
-0.0129847	0.00265475
0	-0.00346096
0	0.00244019
0	-0.000905698
-0.00170498	-0.00253747
0	0.00382147
0	0.00187017
0.0142416	-0.00165398
-0.00382888	0.000355375
-0.000465199	-0.00341066
0	0.00148186
0	0
0.00613868	0.00310391
0	-0.000849689
0.00697367	-0.00374669
0	-0.00417096
0.00226958	-0.00141477
0.00123978	-0.00229887
-0.00654828	0.0017077
0	-0.000749269
0	-6.69794e-05
0	-0.000413791
0	0.00193943
0	0.00935539
0	-0.00558514
-0.00219394	-0.00135494
0	-0.00165669
0	-0.0019237
0	0.00145479
0	-0.00067475
0	0.0016387
0	0.00140472
0	6.34209e-05
0	0.000267605
0	0.00156237
0	6.34209e-05
0	6.34209e-05
0	-0.00367529
0	0.00218725
0	0.00210124
0	0.00163548
0	0.0016436
0.000309816	0.00244988
0.00862009	0.00203101
0	-0.00142409
0.00199745	0.00105316
0	0.00326319
0	-0.00213069
0.0110339	0.00439626
0	0.000193986
-0.0122246	-0.00252838
-0.0123702	-0.00220942
0.00199745	-0.00372577
0	-0.00272878
0	0.000721574
0	-0.000279926
0	0.00373639
0	0.00138324
0	0.00406992
0	0.00355749
0	-0.000960684
0	-0.000672807
0	-0.00115097
-0.00437288	-0.000425059
0	-0.00403551
0	-0.00349204
0	-0.00415023
0	0.00068175
0	9.77576e-05
0	0.00607709
0.0146857	0.00493963
0.0145317	0.00237644
0	0.000800359
0	0.00496356
0.00940116	0.00182689
0.0096561	0.00206516
0	0.00217113
0.014004	0.000212829
0	0.00081074
0.000187809	0.00221706
0	0.000960416
0	-0.0051985
0	0.001039
0	-0.000862994
0	0.00108283
0	0.0015519
0	-0.00110225
0	-0.000536931
0	-0.00105916
0	0
0	0
0	0.00153972
0	-0.00229378
0	0.00230433
0	-0.00243603
0	-0.000626883
0	0.00653002
0	0.00348617
0	-0.00462028
0	-0.00429159
0	0
0	0
0	0
0	0
0	0
0	0
0	0.00201964
0	0.00212788
0	-0.000124388
0	0.000848782
0	0.000848782
0	0.000852589
0	0.000911043
0	0.000727668
0	0.000727668
0	0.00307861
0	0.00200686
0	0.00261851
0	0.000911043
0	0.00179898
0	0.000560573
0	0.000750294
0	0.00241749
0	0.00330985
0	0.00330985
0.00966557	0.000397506
0	0.00186298
0	-0.000407701
-0.026016	0.00898053
0	-0.000695943
0	0.000977612
0	-0.00181667
0	0.00244453
0	0.000638059
0	0.00138633
0	0.00171031
0	0.00115477
0	0.00128437
0	0.00114695
0	0.000898338
0	0.00176672
0	0.00131313
0	0.00174906
0	0.000727943
0.0222612	0.00142605
0	0.00714574
0	0.00228646
-0.00170498	-0.000628408
-0.00665993	-0.00045805
0	0.00312776
0	-0.00286428
0	0.00755255
0	-0.00102892
0	0.000173384
0	0.00265599
0	0.00217113
0	0.00168656
0.0383284	-0.00550915
0	-0.00435847
0	0.00128257
0	0.00182502
0	0.00282364
0.00489508	0.0019109
0.00935694	0.000583792
0	0.000993177
0	0.00219312
0	-0.00256578
0.00830098	0.00352961
-0.014534	0.00259681
0	-0.00110414
0	0.00333467
0	0.000289691
9.71296e-05	-1.45269e-05
9.71296e-05	0.000524473
-0.0219285	-0.003013
0.00498989	-0.00465658
0.012299	3.97497e-05
0	-0.00144191
0	0.000136334
0.00498989	-0.00259262
0	-0.00152617
0	0.00187017
0	0.00255244
-0.0077914	0.00245302
0	0.00231918
0	0.000726384
0.00328973	0.0018282
-0.00217587	0.00214252
0	0.00136939
-0.00397359	0.00276039
-0.0175613	0.00161829
0	-0.00101078
0	0.000156249
0	0.00145479
0.0049423	-0.00144906
0	0.00879783
0	0.00235472
0	-0.000614425
0	0.0029072
0	0.000878324
0	0.00160359
0	-0.00174696
0	0.00330197
0.00519788	0.00100011
0	-0.00100633
0.00257351	0.00435996
0.0175197	0.00785101
0	-0.00704495
0.00334184	-0.00283705
0	-0.00272878
0	0.00158036
0	-1.03714e-05
0	0.00188606
0	-0.000960684
0	0.000631457
0	0.00223026
0	0.000519236
0	-0.00149435
0	0.00201739
-0.00708767	-0.000252979
0.0116266	-0.00275596
0	0.00164481
0	0.000645374
0	-0.00256479
-0.00691061	0.00130698
0	-0.000380671
0.00978505	-0.00125837
0	-0.00444984
0	-0.00047039
0.0127409	0.000372059
0	-0.00293069
0	0.000820969
0.00025494	-0.00456856
0	0.00541202
0.00025494	-0.00508911
0	-0.00094358
0	0.000785127
0	-0.00279847
0	-0.00951148
0	0.0033005
0.000578614	0.00164523
0	-0.00107126
0.0166541	0.000175238
0	-0.000200504
0	-0.000241494
0	0.000655386
0.00591071	0.000157009
0	0.000278726
0	-0.000467965
0	-0.00288066
0	0.00823237
0	3.43145e-05
-0.00152514	0.00423572
0	0.000114482
0.0205027	-0.001471
0.00536038	0.00244948
-0.00382888	-0.00207464
0.00975323	0.00228375
-0.00830756	0.00108226
0	-0.00372566
-0.000250968	0.000936823
-0.00484518	0.00100623
-0.00317181	-0.00132434
0.00365876	-0.00132285
0	0.000905283
0	0.00160652
0.00199745	-0.00118656
0	0.000258936
-0.000254424	0.00472112
0	0.00434077
0	0.010184
0	0.00105316
0	-0.00212028
0	0.00306746
0	0.0038026
0	-0.00120304
-0.00470727	-0.000582313
0	0.00197519
0	0.0131311
-0.0046876	0.000258314
0	0.00335621
0	-0.000745813
0	0.00174043
0	-0.00342211
0	-0.000436737
0	-0.000765962
0	0.00114237
0	0.00524972
0	0
0.0216825	0.00219312
-0.0104615	0.00413651
0	-2.38515e-05
0	-0.00213935
0.00397367	-0.00282016
0	0.000719311
0	0.00973299
-0.0199193	0.00286731
0.00694981	-0.00277146
0.00302119	-0.00176771
0	0.00274436
0	0.00411788
0	-0.00497917
0	0.000785598
0	0.00161415
0	-0.00506323
0	0.00367356
0	-0.00235432
0	0.000631457
0	0.00151164
0	0.00152095
0	0.0011444
0	-0.000279926
0.0106422	-0.00164199
-0.00398338	-0.000624726
0.0013162	0.00471774
0	0.00293413
0	-0.000981422
0	-0.000729987
0.00405548	0.000572003
-0.00166741	0.0110052
0	0.00136208
0.00975323	-0.000552325
-0.00170498	0.00139618
-0.00333949	-0.0048544
0	0.00139267
0	0.00160275
0	-0.00272828
0	-0.00311216
0	-0.00339179
0	-0.00097633
0	0.000979281
0	0.00116657
0	-0.00204464
0	0.000423399
0	0.00167941
0	0.00111812
0	-0.00452581
0	0.000520458
0	0.00163192
0.00334184	-0.00560487
0	-0.00120304
0.00262776	0.000163323
0	0.00327731
0.0202089	0.0015797
-0.016013	0.0020976
0	0.00138934
0.000827373	0.00455219
9.21893e-06	0.00108857
0.00940116	0.00135166
0	-0.0270801
0	-0.0270801
0	-0.00140555
0.0020786	-0.00457001
0	0.000866279
0.0172181	-0.00180513
-0.000829832	0.000202992
0.00966557	0.00221558
0	0.0045052
0	0.00493262
0.00884896	-0.00237224
-0.000791734	0.000421328
0	0.000786362
0	0.000581782
0	0.000864446
0	0.000880392
0	0.00272696
0	-0.00468388
0	0.0023431
0	0.000609626
0	0.0012904
0	-0.000760194
0.00978505	-0.001104
0	-0.00218821
-0.000225421	0.00186661
0	0.00230971
0.0227875	0.00252855
0	0.0023329
0	0.00400859
0	0.000471302
-0.000829832	0.00259673
0.000352069	5.56028e-05
0.000145537	0.000224628
0	-6.31502e-05
0.00171924	-0.000113666
0	0.000860743
0	-0.000461134
0	0.00216258
0	0.000564994
0.0161443	0.000997328
-0.0102882	0.000156522
0	-0.00338012
0	0.00520615
0.00047042	0.00215797
0	-0.000653917
0.0114298	-0.00105916
0	0.00114302
0	-0.00342211
0	-0.00240489
0	0.0007383
0	0.00122855
0	0.00108283
-0.0026914	0.000522009
0	0.00238646
-0.00327474	7.62086e-05
0	-0.00058704
-0.0077914	-0.00113396
0	0.0022078
0	-0.00376373
0.0135385	0.00483657
6.04868e-05	-0.000526454
-0.00869457	6.11235e-05
0.00975323	-0.000264843
0	0.000449648
0.00966557	0.00234053
0	0.0010151
0	0.0020975
0	0.000423399
0	-0.00031038
0	-0.00244449
0	0.00468416
0	0.00382354
0.00874915	0.00172831
0	0.00127891
0.0191714	0.00529403
0	0.00225082
0.012299	0.00259761
-0.0021239	-0.00423876
0	0.00268609
0	-0.00120765
-0.000781067	0.00374811
-0.00404565	-0.00246793
0	0.00358699
0	0.000517557
0	-0.00138161
0	-0.000424708
0	0.00191142
0	0.00366376
-0.00581086	0.00320711
-0.00716847	-0.0027475
0	-0.00170252
0	-2.93429e-05
0	0.000975728
0	-0.00107592
0.00199745	-0.00291816
0.00940116	0.00279722
0	0.00203984
-0.00454968	-0.00284599
9.71296e-05	0.0010151
-0.003346	0.000955963
0	-0.000993498
0	0.00349034
0	0.00349034
0	-0.000171382
0.0196973	0.00805824
0	0.00144318
-0.00906142	-0.000869686
0.0020786	-0.00131818
0	-0.00203728
0	0.000988062
0	0.000718866
0	0.000718866
0	0.000799941
0	0.00117014
0	0.00204442
0.0168558	0.00291141
-0.0442053	0.00246117
0	0.00122698
1.5972e-05	0.000919948
0	0.00175556
0.00548798	-0.00327711
0	-0.00030445
0	0.00161621
-0.00252605	-0.00367899
0	-0.00376517
0	0.00262238
0.00209538	-0.00366827
0	0.00163305
0	0
0	-0.000719713
0	0.00165585
-0.00183039	0.00098947
0	0.00149859
0	-0.000442353
0	-0.00214677
0	0.00162724
0	0.0028225
-0.00344276	-0.00485227
0	0.000844082
0	0.00139531
0	0.00165199
0	-0.000693062
0	-0.00267308
0	0.00215868
0	0.00365109
-0.0158428	0.00285133
0.00940116	0.00450918
0	0.0017787
0	0.00322914
0	-1.91691e-05
0	-0.00168802
0	0.000360971
0	-0.00147068
0	0.00239706
0	-0.00272828
0	-0.0035051
0	0.00261101
0	-0.00487973
0	0
0	0.000365776
-0.00324092	0.00300849
-0.000465199	-0.00101191
0	-0.00261013
0	0.000603691
0.000352069	0.00017877
0	-0.000161797
0	0.000385671
0	-0.00101481
0	0.00140725
0	-0.000960684
0	0.000394282
0.00412332	0.00242696
9.71296e-05	0.000482655
0	0.000595715
0	-0.00153037
0	0.00297279
0	-0.00111479
0	0.00118394
0	-0.000965012

## Sheet: Extended Data Fig.3d
Genes in core assemblies (n=90)	Alteration frequency (%)
TP53	36
CDKN2A	19
MYC	19
CCNE2	14
CDKN2B	14
CKS1B	13
E2F5	13
MDM4	11
PARP1	11
TERT	11
AURKA	10
EGFR	10
RBL1	9
TBL1XR1	9
E2F1	9
PMS2	9
KAT6A	8
BCL6	8
CCNE1	8
RB1	8
CDK6	8
AR	8
TP63	8
BRCA2	7
CCND1	7
CDK5	7
CTNNB1	7
BRIP1	7
CHD4	6
ATM	6
TFDP1	6
XRCC2	6
CCND3	6
ATR	6
WRN	6
E2F3	6
CREBBP	6
HLA-A	6
TNF	6
TOP2A	6
RAD51C	6
CCND2	6
DAXX	6
CDKN1A	5
FRS2	5
MDM2	5
YEATS4	5
BRCA1	5
CDKN1B	5
POLD1	5
POLE	5
SMAD2	5
ERBB4	5
ERBB3	5
EP300	5
CDK4	4
MSH3	4
NPM1	4
MSH6	4
BLM	4
REL	3
MKI67	3
MSH2	3
FGF1	3
CHEK2	3
MLH3	3
RBL2	2.9
AURKB	2.8
EGF	2.8
CHEK1	2.8
PML	2.8
HDAC2	2.6
MYB	2.5
E2F4	2.5
PMS1	2.5
RUNX1	2.4
IGF1	2.3
FANCD2	2.2
FGF5	2.2
FGF2	1.9
MLH1	1.9
CDKN2C	1.8
IGF2	1.8
BARD1	1.7
BUB1B	1.7
CDKN1C	1.6
FGF7	1.6
E2F2	1.5
HDAC1	1.4
RAD51	1.4
