# Supplementary material for: A deep learning model of tumor cell architecture elucidates response and resistance to CDK4/6 inhibitors
Source: Nat Cancer. 2024 Mar 5;5(7):996–1009. doi: 10.1038/s43018-024-00740-1 (PMC11286358; doi:10.1038/s43018-024-00740-1)
Supplement: Supplementary file 9 — Source data for Extended Data Fig. 4. [file 43018_2024_740_MOESM9_ESM.xlsx]

## Sheet: Extended Data Fig.4b
Sample_ID	Predicted AUC	Color
X-6047	2.63049	goldenrod
X-3843	1.49055	royalblue
X-3237	1.30777	goldenrod
X-4824	1.11279	goldenrod
X-3697	1.07048	goldenrod
X-1167	0.99141	goldenrod
X-1383	0.848931	goldenrod
X-2640	0.848931	goldenrod
X-1832	0.848931	goldenrod
X-1823	0.848931	goldenrod
X-1834	0.739211	goldenrod
X-1156	0.730655	goldenrod
X-2538	0.644991	goldenrod
X-4339	-0.438331	royalblue
X-2780	-0.485195	goldenrod
X-2483	-0.485195	royalblue
X-1468	-0.485195	royalblue
X-1008	-0.488976	royalblue
X-5502	-0.488976	royalblue
X-1119	-0.534208	goldenrod
X-5438	-0.57232	royalblue
X-1362	-0.57232	royalblue
X-2700	-0.57232	goldenrod
X-2613	-0.57232	royalblue
X-2283	-0.57232	goldenrod
X-2145	-0.57232	goldenrod
X-2921	-0.57232	goldenrod
X-2838	-0.594701	goldenrod
X-4347	-0.594701	royalblue
X-3205	-0.690593	royalblue
X-3211	-0.783693	royalblue
X-1317	-0.783693	goldenrod
X-2753	-0.787487	goldenrod
X-4832	-0.787487	goldenrod
X-1329	-0.839613	goldenrod
X-2195	-0.846942	royalblue
X-3792	-0.90579	goldenrod
X-3093	-0.995818	goldenrod
X-5189	-1.03594	royalblue
X-1323	-1.05834	goldenrod
X-3503	-1.24831	goldenrod

## Sheet: Extended Data Fig.4c
KAT6A	RUNX1	TBL1XR1	TERT	MYC
4.89056	4.27226	19.4271	31.233	1.10957
4.82323	4.24275	31.779	22.3934	1.18099
