# Supplementary material for: A deep learning model of tumor cell architecture elucidates response and resistance to CDK4/6 inhibitors
Source: Nat Cancer. 2024 Mar 5;5(7):996–1009. doi: 10.1038/s43018-024-00740-1 (PMC11286358; doi:10.1038/s43018-024-00740-1)
Supplement: Supplementary file 10 — Source data for Extended Data Fig. 5. [file 43018_2024_740_MOESM10_ESM.xlsx]

## Sheet: Extended Data Fig.5
Number of genes used for prediction	Predictive performance (Pearson correlation)
50	0.128129	0.120369	0.137253	0.159816	0.139398	0.244247	0.0818883	0.217278	0.111686	0.194566
100	0.141788	0.321487	0.26719	0.186056	0.268145	0.273044	0.179591	0.217918	0.237429	0.275061
150	0.151405	0.26752	0.218886	0.28484	0.321051	0.195121	0.268413	0.317134	0.128379	0.190159
200	0.285111	0.184254	0.257041	0.301312	0.229543	0.37454	0.237266	0.342411	0.240693	0.21929
250	0.301264	0.26636	0.31975	0.31315	0.267835	0.281334	0.302133	0.282277	0.32662	0.232252
300	0.279336	0.324182	0.263565	0.286704	0.261226	0.235894	0.287792	0.248113	0.285303	0.325453
350	0.304386	0.337621	0.337592	0.295827	0.267175	0.296339	0.2855	0.317757	0.294828	0.337644
400	0.315375	0.329454	0.296384	0.335518	0.31709	0.292231	0.308851	0.319069	0.24233	0.299673
450	0.312941	0.353403	0.339035	0.307114	0.323557	0.293851	0.329647	0.309998	0.275314	0.33896
500	0.346739	0.346606	0.337981	0.304178	0.273713	0.313268	0.342833	0.315328	0.2863	0.283169
550	0.337889	0.340185	0.341387	0.323776	0.334054	0.341629	0.332563	0.265719	0.34352	0.303961
600	0.310129	0.334805	0.325989	0.31137	0.313103	0.346557	0.332271	0.287257	0.318245	0.327854
650	0.332656	0.340414	0.323813	0.330576	0.334385	0.325187	0.336259	0.328123	0.342176	0.323739
700	0.333705	0.331901	0.337891	0.340009	0.333272	0.327391	0.334512	0.336471	0.336286	0.332822
