# Supplementary material for: A deep learning model of tumor cell architecture elucidates response and resistance to CDK4/6 inhibitors
Source: Nat Cancer. 2024 Mar 5;5(7):996–1009. doi: 10.1038/s43018-024-00740-1 (PMC11286358; doi:10.1038/s43018-024-00740-1)
Supplement: Supplementary file 11 — Source data for Extended Data Fig. 6. [file 43018_2024_740_MOESM11_ESM.xlsx]

## Sheet: Extended Data Fig. 6a
Random forest-GSEA importance	NeST-VNN importance
0.610539	0.41
2.6317	0.573
0.506048	0.585
1.33695	0.266
1.39354	0.36
0.963794	0.327
1.61895	0.72
1.21442	0.239
1.04049	0.378
2.21228	0.523
1.41485	0.376
1.38876	0.328
1.45561	0.374
0.713637	0.333
1.06402	0.397
2.3619	0.565
1.13143	0.328
1.27917	0.319
1.04705	0.34
0.962186	0.409
1.36288	0.4
0.798004	0.258
1.07487	0.163
2.21169	0.605
1.51844	0.456
0.71251	0.187
2.03602	0.196
0.943732	0.421
1.23939	0.258
1.35094	0.303
1.47474	0.361
2.43684	0.636
1.9308	0.477
0.762208	0.499
0.95687	0.401
2.21065	0.533
0.804474	0.301
2.23229	0.697
1.06839	0.42
0.760893	0.459
1.13291	0.301
2.31428	0.654
1.18078	0.264
0.483045	0.337
0.812959	0.337
2.34628	0.577
1.38102	0.388
0.976728	0.473
0.648944	0.415
1.06805	0.489
0.715527	0.323
2.20018	0.528
1.31403	0.361
1.1392	0.218
1.01652	0.518
1.08331	0.283
0.815229	0.536
0.844451	0.393
2.15725	0.475
1.07565	0.376
1.35649	0.312
1.19606	0.456
0.859343	0.371
1.04261	0.466
1.18543	0.516
0.832662	0.397
0.589146	0.753
1.56253	0.752
1.09034	0.34
1.30163	0.313
0.524352	0.364
0.845451	0.474
1.62589	0.501
0.637556	0.537
1.24757	0.857
1.34794	0.236
1.34253	0.389
0.776488	0.344
0.906926	0.498
0.784537	0.428
0.941807	0.392
1.46328	0.369
0.962826	0.313
0.918041	0.657
0.860202	0.269
0.587933	0.648
1.14692	0.474
0.540891	0.283
0.736755	0.456
1.49113	0.564
1.17397	0.353
2.40093	0.613
1.3268	0.435
1.0076	0.429
1.32906	0.85
0.722892	0.289
1.20358	0.456
0.572462	0.354
1.44762	0.786
1.2667	0.357
1.08935	0.378
0.472902	0.324
1.29265	0.423
0.824489	0.349
0.428859	0.482
1.69042	0.776
1.15231	0.315
1.38943	0.236
1.06702	0.205
1.54058	0.384
1.29475	0.18
1.3719	0.411
1.48628	0.365
1.83651	0.517
1.24238	0.292
0.933314	0.279
1.24622	0.343
2.30297	0.656
1.21867	0.331
1.0572	0.177
0.739043	0.126
0.738096	0.66
0.950418	0.59
0.923381	0.411
0.616265	0.439
1.29966	0.354
1.31752	0.31
1.13724	0.492
0.785069	0.517
1.4731	0.304

## Sheet: Extended Data Fig. 6b
Enrichment of gene KOs modulating cell fitness under palbociclib treatment	NeST-VNN importance
0.47318	0.18
0.544611	0.374
0.548275	0.357
0.580107	0.389
0.581243	0.528
0.611235	0.354
0.617374	0.264
0.630002	0.459
0.644794	0.353
0.654099	0.258
0.660483	0.337
0.673195	0.177
0.703937	0.343
0.704662	0.313
0.708035	0.258
0.723333	0.364
0.728941	0.337
0.73831	0.283
0.739599	0.323
0.743411	0.415
0.750229	0.523
0.754163	0.388
0.75871	0.266
0.765419	0.475
0.769384	0.34
0.779268	0.333
0.782372	0.315
0.786808	0.292
0.788512	0.473
0.806067	0.34
0.80683	0.331
0.817818	0.411
0.827487	0.319
0.848503	0.361
0.850354	0.236
0.859708	0.41
0.860227	0.301
0.86602	0.429
0.870381	0.392
0.889526	0.312
0.890548	0.344
0.904578	0.376
0.939302	0.456
0.940758	0.376
0.95588	0.369
0.965119	0.269
0.975959	0.279
0.982957	0.126
0.985467	0.365
1.0089	0.654
1.00998	0.36
1.01117	0.163
1.01305	0.239
1.01441	0.313
1.01832	0.397
1.01935	0.573
1.02398	0.648
1.02529	0.423
1.02734	0.477
1.03301	0.501
1.04817	0.517
1.05515	0.384
1.06706	0.327
1.06778	0.482
1.06789	0.435
1.0764	0.401
1.0942	0.59
1.10091	0.786
1.11058	0.4
1.11662	0.328
1.12048	0.499
1.14104	0.428
1.14491	0.187
1.15371	0.498
1.1549	0.456
1.17499	0.301
1.18382	0.456
1.19077	0.421
1.19817	0.328
1.20039	0.536
1.20502	0.577
1.21011	0.489
1.21055	0.72
1.21225	0.752
1.21277	0.518
1.22253	0.657
1.24856	0.196
1.25033	0.66
1.2681	0.613
1.2766	0.516
1.28093	0.585
1.28764	0.636
1.2893	0.466
1.31478	0.303
1.33646	0.605
1.34092	0.492
1.3537	0.393
1.38194	0.354
1.38335	0.371
1.38666	0.378
1.40152	0.31
1.40776	0.85
1.40916	0.304
1.41335	0.283
1.42161	0.517
1.42488	0.565
1.42626	0.289
1.43702	0.205
1.44677	0.753
1.44795	0.656
1.46189	0.857
1.4681	0.409
1.4783	0.533
1.47846	0.324
1.47977	0.378
1.48262	0.439
1.49243	0.411
1.51207	0.236
1.51418	0.776
1.53007	0.537
1.53169	0.474
1.58402	0.218
1.58569	0.456
1.59323	0.361
1.59713	0.42
1.66415	0.564
1.70861	0.697
1.88881	0.397
1.90372	0.349
2.05323	0.474

## Sheet: Extended Data Fig. 6c
Enrichment of gene KOs modulating cell fitness under palbociclib treatment	Random forest-GSEA importance
0.47318	1.29475
0.544611	1.45561
0.548275	1.2667
0.580107	1.34253
0.581243	2.20018
0.611235	1.29966
0.617374	1.18078
0.630002	0.760893
0.644794	1.17397
0.654099	1.23939
0.660483	0.812959
0.673195	1.0572
0.703937	1.24622
0.704662	0.962826
0.708035	0.798004
0.723333	0.524352
0.728941	0.483045
0.73831	0.540891
0.739599	0.715527
0.743411	0.648944
0.750229	2.21228
0.754163	1.38102
0.75871	1.33695
0.765419	2.15725
0.769384	1.04705
0.779268	0.713637
0.782372	1.15231
0.786808	1.24238
0.788512	0.976728
0.806067	1.09034
0.80683	1.21867
0.817818	1.3719
0.827487	1.27917
0.848503	1.31403
0.850354	1.34794
0.859708	0.610539
0.860227	1.13291
0.86602	1.0076
0.870381	0.941807
0.889526	1.35649
0.890548	0.776488
0.904578	1.07565
0.939302	0.736755
0.940758	1.41485
0.95588	1.46328
0.965119	0.860202
0.975959	0.933314
0.982957	0.739043
0.985467	1.48628
1.0089	2.31428
1.00998	1.39354
1.01117	1.07487
1.01305	1.21442
1.01441	1.30163
1.01832	0.832662
1.01935	2.6317
1.02398	0.587933
1.02529	1.29265
1.02734	1.9308
1.03301	1.62589
1.04817	0.785069
1.05515	1.54058
1.06706	0.963794
1.06778	0.428859
1.06789	1.3268
1.0764	0.95687
1.0942	0.950418
1.10091	1.44762
1.11058	1.36288
1.11662	1.38876
1.12048	0.762208
1.14104	0.784537
1.14491	0.71251
1.15371	0.906926
1.1549	1.19606
1.17499	0.804474
1.18382	1.20358
1.19077	0.943732
1.19817	1.13143
1.20039	0.815229
1.20502	2.34628
1.21011	1.06805
1.21055	1.61895
1.21225	1.56253
1.21277	1.01652
1.22253	0.918041
1.24856	2.03602
1.25033	0.738096
1.2681	2.40093
1.2766	1.18543
1.28093	0.506048
1.28764	2.43684
1.2893	1.04261
1.31478	1.35094
1.33646	2.21169
1.34092	1.13724
1.3537	0.844451
1.38194	0.572462
1.38335	0.859343
1.38666	1.04049
1.40152	1.31752
1.40776	1.32906
1.40916	1.4731
1.41335	1.08331
1.42161	1.83651
1.42488	2.3619
1.42626	0.722892
1.43702	1.06702
1.44677	0.589146
1.44795	2.30297
1.46189	1.24757
1.4681	0.962186
1.4783	2.21065
1.47846	0.472902
1.47977	1.08935
1.48262	0.616265
1.49243	0.923381
1.51207	1.38943
1.51418	1.69042
1.53007	0.637556
1.53169	0.845451
1.58402	1.1392
1.58569	1.51844
1.59323	1.47474
1.59713	1.06839
1.66415	1.49113
1.70861	2.23229
1.88881	1.06402
1.90372	0.824489
2.05323	1.14692
